# Supplementary material for: Additions to hyphomycetes from Yungui Plateau, China with three new species (Ascomycota, Sordariomycetes)
Source: Biodivers Data J. 2023 May 15;11:e101629. doi: 10.3897/BDJ.11.e101629 (PMC10848564; doi:10.3897/BDJ.11.e101629)
Supplement: XML Treatment for Coryneum septemseptatum [file BDJ.11.e101629-treatment1.xml]

<!DOCTYPE tp:taxon-treatment
  PUBLIC "-//TaxonX//DTD Taxonomic Treatment Publishing DTD v0 20100105//EN" "tax-treatment-NSO.dtd">
<tp:taxon-treatment xmlns:tp="http://www.plazi.org/taxpub"><tp:treatment-meta><mixed-citation publication-type="journal"><person-group><name><surname>Chun-Sheng</surname><given-names>Long</given-names></name><name><surname>You-Peng</surname><given-names>Wu</given-names></name><name><surname>Xu</surname><given-names>Zhang</given-names></name><name><surname>Yan</surname><given-names>Lin</given-names></name><name><surname>Xiang-Chun</surname><given-names>Shen</given-names></name><name><surname>Jian</surname><given-names>Ma</given-names></name><name><surname>Qi-Rui</surname><given-names>LI</given-names></name></person-group><article-title>Additions to hyphomycetes from Yungui Plateau, China with three new species (<tp:taxon-name><tp:taxon-name-part taxon-name-part-type="phylum">Ascomycota</tp:taxon-name-part></tp:taxon-name>, <tp:taxon-name><tp:taxon-name-part taxon-name-part-type="class">Sordariomycetes</tp:taxon-name-part></tp:taxon-name>)</article-title><source>Biodivers Data J</source><day>15</day><month>05</month><year>2023</year><volume>11</volume><pub-id pub-id-type="doi">10.3897/BDJ.11.e101629</pub-id></mixed-citation></tp:treatment-meta><tp:nomenclature><tp:taxon-name>
            <object-id xmlns:xlink="http://www.w3.org/1999/xlink" content-type="arpha" xlink:type="simple">1B9AA989-B499-55C3-9701-9D06714BDF43</object-id>
            <tp:taxon-name-part taxon-name-part-type="genus">Coryneum</tp:taxon-name-part>
            <tp:taxon-name-part taxon-name-part-type="species">septemseptatum</tp:taxon-name-part>
            <object-id xmlns:xlink="http://www.w3.org/1999/xlink" xlink:type="simple" object-id-type="MycoBank">844574</object-id>
          </tp:taxon-name><tp:taxon-authority>C.S. Long, Q.R. Li &amp; Jian Ma</tp:taxon-authority><tp:taxon-status xmlns:xlink="http://www.w3.org/1999/xlink" xlink:type="simple">sp. nov.</tp:taxon-status></tp:nomenclature><tp:treatment-sec sec-type="materials"><title>Materials</title><list list-type="alpha-lower" list-content="occurrences"><list-item><p><bold>Type status:</bold> <named-content xmlns:xlink="http://www.w3.org/1999/xlink" content-type="dwc:typeStatus" xlink:type="simple">Holotype</named-content>. <bold>Occurrence:</bold> recordedBy: <named-content xmlns:xlink="http://www.w3.org/1999/xlink" content-type="dwc:recordedBy" xlink:type="simple">Chun-Sheng Long</named-content>; occurrenceID: <named-content xmlns:xlink="http://www.w3.org/1999/xlink" content-type="dwc:occurrenceID" xlink:type="simple">15C96932-06C5-5908-8A9A-309902D78913</named-content>; <bold>Taxon:</bold> scientificName: <named-content xmlns:xlink="http://www.w3.org/1999/xlink" content-type="dwc:scientificName" xlink:type="simple"><italic><tp:taxon-name><tp:taxon-name-part taxon-name-part-type="genus" reg="Coryneum">Coryneum</tp:taxon-name-part><tp:taxon-name-part taxon-name-part-type="species" reg="septemseptatum">septemseptatum</tp:taxon-name-part></tp:taxon-name></italic></named-content>; acceptedNameUsage: <named-content xmlns:xlink="http://www.w3.org/1999/xlink" content-type="dwc:acceptedNameUsage" xlink:type="simple"><italic><tp:taxon-name><tp:taxon-name-part taxon-name-part-type="genus" reg="Coryneum">Coryneum</tp:taxon-name-part><tp:taxon-name-part taxon-name-part-type="species" reg="septemseptatum">septemseptatum</tp:taxon-name-part></tp:taxon-name></italic> C.S. Long, Q.R. Li &amp; Jian Ma, 2021, sp. nov</named-content>; parentNameUsage: <named-content xmlns:xlink="http://www.w3.org/1999/xlink" content-type="dwc:parentNameUsage" xlink:type="simple"><tp:taxon-name><tp:taxon-name-part taxon-name-part-type="genus" reg="Coryneum">Coryneum</tp:taxon-name-part></tp:taxon-name> Nees 1816</named-content>; kingdom: <named-content xmlns:xlink="http://www.w3.org/1999/xlink" content-type="dwc:kingdom" xlink:type="simple">fungi</named-content>; phylum: <named-content xmlns:xlink="http://www.w3.org/1999/xlink" content-type="dwc:phylum" xlink:type="simple"><tp:taxon-name><tp:taxon-name-part taxon-name-part-type="phylum">Ascomycota</tp:taxon-name-part></tp:taxon-name></named-content>; class: <named-content xmlns:xlink="http://www.w3.org/1999/xlink" content-type="dwc:class" xlink:type="simple"><tp:taxon-name><tp:taxon-name-part taxon-name-part-type="class">Sordariomycetes</tp:taxon-name-part></tp:taxon-name></named-content>; order: <named-content xmlns:xlink="http://www.w3.org/1999/xlink" content-type="dwc:order" xlink:type="simple"><tp:taxon-name><tp:taxon-name-part taxon-name-part-type="order">Diaporthales</tp:taxon-name-part></tp:taxon-name></named-content>; family: <named-content xmlns:xlink="http://www.w3.org/1999/xlink" content-type="dwc:family" xlink:type="simple"><tp:taxon-name><tp:taxon-name-part taxon-name-part-type="family">Coryneaceae</tp:taxon-name-part></tp:taxon-name></named-content>; genus: <named-content xmlns:xlink="http://www.w3.org/1999/xlink" content-type="dwc:genus" xlink:type="simple"><tp:taxon-name><tp:taxon-name-part taxon-name-part-type="genus">Coryneaceae</tp:taxon-name-part></tp:taxon-name></named-content>; taxonRank: <named-content xmlns:xlink="http://www.w3.org/1999/xlink" content-type="dwc:taxonRank" xlink:type="simple">species</named-content>; verbatimTaxonRank: <named-content xmlns:xlink="http://www.w3.org/1999/xlink" content-type="dwc:verbatimTaxonRank" xlink:type="simple">species</named-content>; scientificNameAuthorship: <named-content xmlns:xlink="http://www.w3.org/1999/xlink" content-type="dwc:scientificNameAuthorship" xlink:type="simple">C.S. Long, Q.R. Li &amp; Jian Ma</named-content>; <bold>Location:</bold> continent: <named-content xmlns:xlink="http://www.w3.org/1999/xlink" content-type="dwc:continent" xlink:type="simple">Asia</named-content>; country: <named-content xmlns:xlink="http://www.w3.org/1999/xlink" content-type="dwc:country" xlink:type="simple">China</named-content>; stateProvince: <named-content xmlns:xlink="http://www.w3.org/1999/xlink" content-type="dwc:stateProvince" xlink:type="simple">Guizhou</named-content>; county: <named-content xmlns:xlink="http://www.w3.org/1999/xlink" content-type="dwc:county" xlink:type="simple">Luodian county</named-content>; locality: <named-content xmlns:xlink="http://www.w3.org/1999/xlink" content-type="dwc:locality" xlink:type="simple">Daxiaojing Forest Park</named-content>; verbatimElevation: <named-content xmlns:xlink="http://www.w3.org/1999/xlink" content-type="dwc:verbatimElevation" xlink:type="simple">562 m</named-content>; locationRemarks: <named-content xmlns:xlink="http://www.w3.org/1999/xlink" content-type="dwc:locationRemarks" xlink:type="simple">label transliteration："Guizhou, Daxiaojing Forest Park，2021.10.21,Long chun-sheng"[贵州罗甸县大小井森林公园，2021年10月21日，龙春升]</named-content>; verbatimCoordinates: <named-content xmlns:xlink="http://www.w3.org/1999/xlink" content-type="dwc:verbatimCoordinates" xlink:type="simple">23.2328N, 101.2364E</named-content>; georeferenceProtocol: <named-content xmlns:xlink="http://www.w3.org/1999/xlink" content-type="dwc:georeferenceProtocol" xlink:type="simple">label</named-content>; <bold>Identification:</bold> identifiedBy: <named-content xmlns:xlink="http://www.w3.org/1999/xlink" content-type="dwc:identifiedBy" xlink:type="simple">Chun-Sheng Long, Qi-Rui Li &amp; Jian Ma</named-content>; <bold>Event:</bold> samplingProtocol: <named-content xmlns:xlink="http://www.w3.org/1999/xlink" content-type="dwc:samplingProtocol" xlink:type="simple">collecting</named-content>; eventDate: <named-content xmlns:xlink="http://www.w3.org/1999/xlink" content-type="dwc:eventDate" xlink:type="simple">10/21/2021</named-content>; habitat: <named-content xmlns:xlink="http://www.w3.org/1999/xlink" content-type="dwc:habitat" xlink:type="simple">decaying wood</named-content>; <bold>Record Level:</bold> type: <named-content xmlns:xlink="http://www.w3.org/1999/xlink" content-type="dwc:type" xlink:type="simple">PhysicalObject</named-content>; language: <named-content xmlns:xlink="http://www.w3.org/1999/xlink" content-type="dwc:language" xlink:type="simple">en</named-content>; institutionID: <named-content xmlns:xlink="http://www.w3.org/1999/xlink" content-type="dwc:institutionID" xlink:type="simple">KUN-HKAS 12345</named-content>; collectionID: <named-content xmlns:xlink="http://www.w3.org/1999/xlink" content-type="dwc:collectionID" xlink:type="simple">GMB0392</named-content>; institutionCode: <named-content xmlns:xlink="http://www.w3.org/1999/xlink" content-type="dwc:institutionCode" xlink:type="simple">The Herbarium of Cryptogams Kunming Institute of Botany AcademiaSinica</named-content></p></list-item><list-item><p><bold>Type status:</bold> <named-content xmlns:xlink="http://www.w3.org/1999/xlink" content-type="dwc:typeStatus" xlink:type="simple">Other material</named-content>. <bold>Occurrence:</bold> occurrenceID: <named-content xmlns:xlink="http://www.w3.org/1999/xlink" content-type="dwc:occurrenceID" xlink:type="simple">3ADA3585-EE9E-58A8-882A-ADDAA0B36DA2</named-content>; <bold>Taxon:</bold> scientificName: <named-content xmlns:xlink="http://www.w3.org/1999/xlink" content-type="dwc:scientificName" xlink:type="simple"><italic><tp:taxon-name><tp:taxon-name-part taxon-name-part-type="genus" reg="Coryneum">Coryneum</tp:taxon-name-part><tp:taxon-name-part taxon-name-part-type="species" reg="septemseptatum">septemseptatum</tp:taxon-name-part></tp:taxon-name></italic></named-content>; <bold>Location:</bold> continent: <named-content xmlns:xlink="http://www.w3.org/1999/xlink" content-type="dwc:continent" xlink:type="simple">Asia</named-content>; country: <named-content xmlns:xlink="http://www.w3.org/1999/xlink" content-type="dwc:country" xlink:type="simple">China</named-content>; stateProvince: <named-content xmlns:xlink="http://www.w3.org/1999/xlink" content-type="dwc:stateProvince" xlink:type="simple">Guizhou</named-content>; county: <named-content xmlns:xlink="http://www.w3.org/1999/xlink" content-type="dwc:county" xlink:type="simple">Luodian county</named-content>; locality: <named-content xmlns:xlink="http://www.w3.org/1999/xlink" content-type="dwc:locality" xlink:type="simple">Daxiaojing Forest Park</named-content>; verbatimElevation: <named-content xmlns:xlink="http://www.w3.org/1999/xlink" content-type="dwc:verbatimElevation" xlink:type="simple">544 m</named-content>; verbatimCoordinates: <named-content xmlns:xlink="http://www.w3.org/1999/xlink" content-type="dwc:verbatimCoordinates" xlink:type="simple">23.8287°N, 101.4264°E</named-content>; <bold>Record Level:</bold> type: <named-content xmlns:xlink="http://www.w3.org/1999/xlink" content-type="dwc:type" xlink:type="simple">PhysicalObject</named-content>; institutionID: <named-content xmlns:xlink="http://www.w3.org/1999/xlink" content-type="dwc:institutionID" xlink:type="simple">KUN-HKAS 12345</named-content>; collectionID: <named-content xmlns:xlink="http://www.w3.org/1999/xlink" content-type="dwc:collectionID" xlink:type="simple">GMBC0393</named-content>; institutionCode: <named-content xmlns:xlink="http://www.w3.org/1999/xlink" content-type="dwc:institutionCode" xlink:type="simple">The Herbarium of Cryptogams Kunming Institute of Botany Academia Sinica</named-content></p></list-item></list></tp:treatment-sec><tp:treatment-sec sec-type="Description"><title>Description</title><p>Saprobic on the surface of decaying wood (Fig. <xref ref-type="fig" rid="F8444872">2</xref>). <bold>Asexual morph</bold>: Colonies on natural substratum effuse, brown, hairy. Mycelium superficial and immersed, composed of branched, septate, pale brown to brown, smooth-walled hyphae. Sporodochia on natural subtrate scattered or clustered, punctiform, dark brown, 77–99 µm wide, 27–44 µm high. Conidiophores micronematous or semi-macronematous, simple, 0–3-septate, pale brown, 12–31 µm long (x̅ = 20 μm, SD = 4.8, n = 15), 2.5–4 µm wide (x̅ = 3.1 μm, SD = 0.5, n = 15). Conidiogenous cells holoblastic, integrated, terminal, indeterminate, cylindrical and hyaline, with 0–1 percurrent extensions. Conidia solitary, acrogenous, dry, ellipsoidal to broadly fusiform, 34–46 μm long (x̅ = 40 μm, SD = 3.7, n = 20), 14.5–17 μm wide (x̅ = 15.5 μm, SD = 0.9, n = 20), 7–8-septate, smooth, brown, hyaline at the top, 4.5–8.5 μm (x̅ = 5.9 μm, SD = 1.1, n = 20) wide at the truncate base. <bold>Sexual morph</bold>: Undetermined.</p></tp:treatment-sec><tp:treatment-sec sec-type="Etymology"><title>Etymology</title><p>With reference to the conidia with 7–8 septa.</p></tp:treatment-sec><tp:treatment-sec sec-type="Notes"><title>Notes</title><p>Amongst the known species of <italic><tp:taxon-name><tp:taxon-name-part taxon-name-part-type="genus" reg="Coryneum">Coryneum</tp:taxon-name-part></tp:taxon-name></italic>, <italic><tp:taxon-name><tp:taxon-name-part taxon-name-part-type="genus" reg="Coryneum">C.</tp:taxon-name-part><tp:taxon-name-part taxon-name-part-type="species" reg="betulinum">betulinum</tp:taxon-name-part></tp:taxon-name></italic> Schulzer, <italic><tp:taxon-name><tp:taxon-name-part taxon-name-part-type="genus" reg="Coryneum">C.</tp:taxon-name-part><tp:taxon-name-part taxon-name-part-type="species" reg="gregoryi">gregoryi</tp:taxon-name-part></tp:taxon-name></italic> B. Sutton, <italic><tp:taxon-name><tp:taxon-name-part taxon-name-part-type="genus" reg="Coryneum">C.</tp:taxon-name-part><tp:taxon-name-part taxon-name-part-type="species" reg="japonicum">japonicum</tp:taxon-name-part></tp:taxon-name></italic> (Sacc.) B. Sutton and <italic><tp:taxon-name><tp:taxon-name-part taxon-name-part-type="genus" reg="Coryneum">C.</tp:taxon-name-part><tp:taxon-name-part taxon-name-part-type="species" reg="psidii">psidii</tp:taxon-name-part></tp:taxon-name></italic> B. Sutton are similar to <italic><tp:taxon-name><tp:taxon-name-part taxon-name-part-type="genus" reg="Coryneum">C.</tp:taxon-name-part><tp:taxon-name-part taxon-name-part-type="species" reg="sevenseptatum">sevenseptatum</tp:taxon-name-part></tp:taxon-name></italic> in conidial shape (<xref ref-type="bibr" rid="B9528688">Senwanna et al. 2018</xref>, <xref ref-type="bibr" rid="B8442917">Shavrin and Smetana 2020</xref>). However, the conidia of <italic><tp:taxon-name><tp:taxon-name-part taxon-name-part-type="genus" reg="Coryneum">C.</tp:taxon-name-part><tp:taxon-name-part taxon-name-part-type="species" reg="septemseptatum">septemseptatum</tp:taxon-name-part></tp:taxon-name></italic> have 7–8 septa which differ from those of <italic><tp:taxon-name><tp:taxon-name-part taxon-name-part-type="genus" reg="Coryneum">C.</tp:taxon-name-part><tp:taxon-name-part taxon-name-part-type="species" reg="betulinum">betulinum</tp:taxon-name-part></tp:taxon-name></italic> (4–5-septate), <italic><tp:taxon-name><tp:taxon-name-part taxon-name-part-type="genus" reg="Coryneum">C.</tp:taxon-name-part><tp:taxon-name-part taxon-name-part-type="species" reg="gregoryi">gregoryi</tp:taxon-name-part></tp:taxon-name></italic> (5–9-septate), <italic><tp:taxon-name><tp:taxon-name-part taxon-name-part-type="genus" reg="Coryneum">C.</tp:taxon-name-part><tp:taxon-name-part taxon-name-part-type="species" reg="japonicum">japonicum</tp:taxon-name-part></tp:taxon-name></italic> (5–7-septate) and <italic><tp:taxon-name><tp:taxon-name-part taxon-name-part-type="genus" reg="Coryneum">C.</tp:taxon-name-part><tp:taxon-name-part taxon-name-part-type="species" reg="psidii">psidii</tp:taxon-name-part></tp:taxon-name></italic> (5–6-septate). Both morphological and molecular data (Fig. <xref ref-type="fig" rid="F8365942">1</xref>) supported <italic><tp:taxon-name><tp:taxon-name-part taxon-name-part-type="genus" reg="Coryneum">C.</tp:taxon-name-part><tp:taxon-name-part taxon-name-part-type="species" reg="septemseptatum">septemseptatum</tp:taxon-name-part></tp:taxon-name></italic> as a new species (Table <xref ref-type="table" rid="T9195720">2</xref>).</p></tp:treatment-sec><tp:treatment-sec><!--Section generated to contain objects referenced in tp:taxon-treatment.--><fig id="F8444872" position="float" orientation="portrait"><object-id xmlns:xlink="http://www.w3.org/1999/xlink" content-type="arpha" xlink:type="simple">731004F4-32FE-547F-8C68-2A0596E8A258</object-id><object-id xmlns:xlink="http://www.w3.org/1999/xlink" content-type="doi" xlink:type="simple">10.3897/BDJ.11.e101629.figure2</object-id><label>Figure 2.</label><caption><p><italic><tp:taxon-name><tp:taxon-name-part taxon-name-part-type="genus" reg="Coryneum">Coryneum</tp:taxon-name-part><tp:taxon-name-part taxon-name-part-type="species" reg="septemseptatum">septemseptatum</tp:taxon-name-part></tp:taxon-name></italic> (holotype, GMB0392). <bold>A, B</bold> Conidiomata on the natural substratum; <bold>C–F</bold> Conidiogenous cells and Conidia; <bold>G</bold> Conidiophores. Scale bars: A, B = 0.5 mm, C, F, G = 10 μm, D = 50 μm, E = 25 μm.</p></caption><graphic xmlns:xlink="http://www.w3.org/1999/xlink" xlink:href="bdj-11-e101629-g002.jpg" position="float" id="oo_796670.jpg" orientation="portrait" xlink:type="simple"><uri content-type="original_file" xlink:type="simple">https://binary.pensoft.net/fig/796670</uri></graphic></fig><fig id="F8365942" position="float" orientation="portrait"><object-id xmlns:xlink="http://www.w3.org/1999/xlink" content-type="arpha" xlink:type="simple">BB7E47AF-05D3-50F4-A27E-F8382B4BDEFC</object-id><object-id xmlns:xlink="http://www.w3.org/1999/xlink" content-type="doi" xlink:type="simple">10.3897/BDJ.11.e101629.figure1</object-id><label>Figure 1.</label><caption><p>The Maximum Likelihood (RAxML) tree, based on a combined dataset of ITS, LSU and <italic>tef</italic>1 sequences. Bootstrap support values for Maximum Likelihood (ML, left) equal to or greater than 75% and Bayesian posterior probabilities (BY, right), equal to or greater than 0.95, are indicated at the nodes. When the value is less than 75/0.95, the value is represented by -/-. The tree is rooted to <italic><tp:taxon-name><tp:taxon-name-part taxon-name-part-type="genus" reg="Phaeoacremonium">Phaeoacremonium</tp:taxon-name-part><tp:taxon-name-part taxon-name-part-type="species" reg="vibratile">vibratile</tp:taxon-name-part></tp:taxon-name></italic> (CBS 117115) and <italic><tp:taxon-name><tp:taxon-name-part taxon-name-part-type="genus" reg="Phaeoacremonium">Phaeoacremonium</tp:taxon-name-part><tp:taxon-name-part taxon-name-part-type="species" reg="aleophilum">aleophilum</tp:taxon-name-part></tp:taxon-name></italic> (CBS 631.94). The new collections are in bold. <ext-link xmlns:xlink="http://www.w3.org/1999/xlink" ext-link-type="uri" xlink:href="https://www.ncbi.nlm.nih.gov/nuccore/MH780882" xlink:type="simple">MH780882</ext-link> (tef sequence of <italic><tp:taxon-name><tp:taxon-name-part taxon-name-part-type="genus" reg="Coryneum">Coryneum</tp:taxon-name-part><tp:taxon-name-part taxon-name-part-type="species" reg="heveanum">heveanum</tp:taxon-name-part></tp:taxon-name></italic>) cannot be used in Phylogenetic analyses due to the abnormal Phylogenetic tree.</p></caption><graphic xmlns:xlink="http://www.w3.org/1999/xlink" xlink:href="bdj-11-e101629-g001.jpg" position="float" id="oo_838799.jpg" orientation="portrait" xlink:type="simple"><uri content-type="original_file" xlink:type="simple">https://binary.pensoft.net/fig/838799</uri></graphic></fig><table-wrap id="T9195720" position="float" orientation="portrait"><label>Table 2.</label><caption><p>Conidial sizes and numbers of distosepta of currently accepted <italic><tp:taxon-name><tp:taxon-name-part taxon-name-part-type="genus" reg="Coryneum">Coryneum</tp:taxon-name-part></tp:taxon-name></italic> species.</p></caption><table rules="all" border="0"><tbody><tr><td rowspan="1" colspan="1">Species name</td><td rowspan="1" colspan="1">Conidia size (μm)</td><td rowspan="1" colspan="1">No. of distosepta</td><td rowspan="1" colspan="1">Reference</td></tr><tr><td rowspan="1" colspan="1">
              <italic>
                <tp:taxon-name><tp:taxon-name-part taxon-name-part-type="genus" reg="Coryneum">Coryneum</tp:taxon-name-part><tp:taxon-name-part taxon-name-part-type="species" reg="acaciae">acaciae</tp:taxon-name-part></tp:taxon-name>
              </italic>
            </td><td rowspan="1" colspan="1">49-52 × 5-6</td><td rowspan="1" colspan="1">5-6</td><td rowspan="1" colspan="1">
              <xref ref-type="bibr" rid="B9195409">Mcalpine (1903)</xref>
            </td></tr><tr><td rowspan="1" colspan="1">
              <italic>
                <tp:taxon-name><tp:taxon-name-part taxon-name-part-type="genus" reg="Coryneum">Coryneum</tp:taxon-name-part><tp:taxon-name-part taxon-name-part-type="species" reg="affine">affine</tp:taxon-name-part></tp:taxon-name>
              </italic>
            </td><td rowspan="1" colspan="1">20-22 x 7</td><td rowspan="1" colspan="1">7</td><td rowspan="1" colspan="1">
              <xref ref-type="bibr" rid="B9195453">Saccardo (1882)</xref>
            </td></tr><tr><td rowspan="1" colspan="1">
              <italic>
                <tp:taxon-name><tp:taxon-name-part taxon-name-part-type="genus" reg="Coryneum">Coryneum</tp:taxon-name-part><tp:taxon-name-part taxon-name-part-type="species" reg="arausiacum">arausiacum</tp:taxon-name-part></tp:taxon-name>
              </italic>
            </td><td rowspan="1" colspan="1">42–56 × 13–16</td><td rowspan="1" colspan="1">4–6</td><td rowspan="1" colspan="1">
              <xref ref-type="bibr" rid="B9195480">Senanayake et al. (2017)</xref>
            </td></tr><tr><td rowspan="1" colspan="1">
              <italic>
                <tp:taxon-name><tp:taxon-name-part taxon-name-part-type="genus" reg="Coryneum">Coryneum</tp:taxon-name-part><tp:taxon-name-part taxon-name-part-type="species" reg="betulinum">betulinum</tp:taxon-name-part></tp:taxon-name>
              </italic>
            </td><td rowspan="1" colspan="1">31–36 × 14–17</td><td rowspan="1" colspan="1">4–5</td><td rowspan="1" colspan="1">
              <xref ref-type="bibr" rid="B9195711">Sutton (1975)</xref>
            </td></tr><tr><td rowspan="1" colspan="1">
              <italic>
                <tp:taxon-name><tp:taxon-name-part taxon-name-part-type="genus" reg="Coryneum">Coryneum</tp:taxon-name-part><tp:taxon-name-part taxon-name-part-type="species" reg="berkeleyi">berkeleyi</tp:taxon-name-part></tp:taxon-name>
              </italic>
            </td><td rowspan="1" colspan="1">30 x 8</td><td rowspan="1" colspan="1">3-5</td><td rowspan="1" colspan="1">
              <xref ref-type="bibr" rid="B9195401">Cooke (1906)</xref>
            </td></tr><tr><td rowspan="1" colspan="1">
              <italic>
                <tp:taxon-name><tp:taxon-name-part taxon-name-part-type="genus" reg="Coryneum">Coryneum</tp:taxon-name-part><tp:taxon-name-part taxon-name-part-type="species" reg="calophylli">calophylli</tp:taxon-name-part></tp:taxon-name>
              </italic>
            </td><td rowspan="1" colspan="1">38–48 × 12.5–14.5</td><td rowspan="1" colspan="1">5–6</td><td rowspan="1" colspan="1">
              <xref ref-type="bibr" rid="B9195711">Sutton (1975)</xref>
            </td></tr><tr><td rowspan="1" colspan="1">
              <italic>
                <tp:taxon-name><tp:taxon-name-part taxon-name-part-type="genus" reg="Coryneum">Coryneum</tp:taxon-name-part><tp:taxon-name-part taxon-name-part-type="species" reg="canadense">canadense</tp:taxon-name-part></tp:taxon-name>
              </italic>
            </td><td rowspan="1" colspan="1">45-75 x 13-15</td><td rowspan="1" colspan="1">3-5</td><td rowspan="1" colspan="1">
              <xref ref-type="bibr" rid="B9195511">Bubak (1916)</xref>
            </td></tr><tr><td rowspan="1" colspan="1">
              <italic>
                <tp:taxon-name><tp:taxon-name-part taxon-name-part-type="genus" reg="Coryneum">Coryneum</tp:taxon-name-part><tp:taxon-name-part taxon-name-part-type="species" reg="carpinicola">carpinicola</tp:taxon-name-part></tp:taxon-name>
              </italic>
            </td><td rowspan="1" colspan="1">50-68 x 8-11</td><td rowspan="1" colspan="1">7-11</td><td rowspan="1" colspan="1">
              <xref ref-type="bibr" rid="B9195711">Sutton (1975)</xref>
            </td></tr><tr><td rowspan="1" colspan="1">
              <italic>
                <tp:taxon-name><tp:taxon-name-part taxon-name-part-type="genus" reg="Coryneum">Coryneum</tp:taxon-name-part><tp:taxon-name-part taxon-name-part-type="species" reg="castaneicola">castaneicola</tp:taxon-name-part></tp:taxon-name>
              </italic>
            </td><td rowspan="1" colspan="1">56–80 × 9.5–13</td><td rowspan="1" colspan="1">5-8</td><td rowspan="1" colspan="1">
              <xref ref-type="bibr" rid="B9195711">Sutton (1975)</xref>
            </td></tr><tr><td rowspan="1" colspan="1">
              <italic>
                <tp:taxon-name><tp:taxon-name-part taxon-name-part-type="genus" reg="Coryneum">Coryneum</tp:taxon-name-part><tp:taxon-name-part taxon-name-part-type="species" reg="clusiae">clusiae</tp:taxon-name-part></tp:taxon-name>
              </italic>
            </td><td rowspan="1" colspan="1">30–40 × 20–30</td><td rowspan="1" colspan="1">3-5</td><td rowspan="1" colspan="1">
              <xref ref-type="bibr" rid="B9195711">Sutton (1975)</xref>
            </td></tr><tr><td rowspan="1" colspan="1">
              <italic>
                <tp:taxon-name><tp:taxon-name-part taxon-name-part-type="genus" reg="Coryneum">Coryneum</tp:taxon-name-part><tp:taxon-name-part taxon-name-part-type="species" reg="compactum">compactum</tp:taxon-name-part></tp:taxon-name>
              </italic>
            </td><td rowspan="1" colspan="1">40–58 × 15–21</td><td rowspan="1" colspan="1">4-6</td><td rowspan="1" colspan="1">
              <xref ref-type="bibr" rid="B9195711">Sutton (1975)</xref>
            </td></tr><tr><td rowspan="1" colspan="1">
              <italic>
                <tp:taxon-name><tp:taxon-name-part taxon-name-part-type="genus" reg="Coryneum">Coryneum</tp:taxon-name-part><tp:taxon-name-part taxon-name-part-type="species" reg="cesatii">cesatii</tp:taxon-name-part></tp:taxon-name>
              </italic>
            </td><td rowspan="1" colspan="1">80-90 x 13-15</td><td rowspan="1" colspan="1">6-7</td><td rowspan="1" colspan="1">
              <xref ref-type="bibr" rid="B9195711">Sutton (1975)</xref>
            </td></tr><tr><td rowspan="1" colspan="1">
              <italic>
                <tp:taxon-name><tp:taxon-name-part taxon-name-part-type="genus" reg="Coryneum">Coryneum</tp:taxon-name-part><tp:taxon-name-part taxon-name-part-type="species" reg="cocois">cocois</tp:taxon-name-part></tp:taxon-name>
              </italic>
            </td><td rowspan="1" colspan="1">40-42 x 3-4</td><td rowspan="1" colspan="1">2</td><td rowspan="1" colspan="1">
              <xref ref-type="bibr" rid="B9195520">Hennings (1903)</xref>
            </td></tr><tr><td rowspan="1" colspan="1">
              <italic>
                <tp:taxon-name><tp:taxon-name-part taxon-name-part-type="genus" reg="Coryneum">Coryneum</tp:taxon-name-part><tp:taxon-name-part taxon-name-part-type="species" reg="concolor">concolor</tp:taxon-name-part></tp:taxon-name>
              </italic>
            </td><td rowspan="1" colspan="1">10-11 x 4.5-5</td><td rowspan="1" colspan="1">3</td><td rowspan="1" colspan="1">
              <xref ref-type="bibr" rid="B9195758">Penzig (1882)</xref>
            </td></tr><tr><td rowspan="1" colspan="1">
              <italic>
                <tp:taxon-name><tp:taxon-name-part taxon-name-part-type="genus" reg="Coryneum">Coryneum</tp:taxon-name-part><tp:taxon-name-part taxon-name-part-type="species" reg="depressum">depressum</tp:taxon-name-part></tp:taxon-name>
              </italic>
            </td><td rowspan="1" colspan="1">44–53 × 19–23</td><td rowspan="1" colspan="1">4-6</td><td rowspan="1" colspan="1">
              <xref ref-type="bibr" rid="B9195711">Sutton (1975)</xref>
            </td></tr><tr><td rowspan="1" colspan="1">
              <italic>
                <tp:taxon-name><tp:taxon-name-part taxon-name-part-type="genus" reg="Coryneum">Coryneum</tp:taxon-name-part><tp:taxon-name-part taxon-name-part-type="species" reg="elevatum">elevatum</tp:taxon-name-part></tp:taxon-name>
              </italic>
            </td><td rowspan="1" colspan="1">56-59 x 20-25</td><td rowspan="1" colspan="1">5-7</td><td rowspan="1" colspan="1">
              <xref ref-type="bibr" rid="B9195711">Sutton (1975)</xref>
            </td></tr><tr><td rowspan="1" colspan="1">
              <italic>
                <tp:taxon-name><tp:taxon-name-part taxon-name-part-type="genus" reg="Coryneum">Coryneum</tp:taxon-name-part><tp:taxon-name-part taxon-name-part-type="species" reg="eriobotryae">eriobotryae</tp:taxon-name-part></tp:taxon-name>
              </italic>
            </td><td rowspan="1" colspan="1">5-9 x 5-7</td><td rowspan="1" colspan="1">1</td><td rowspan="1" colspan="1">
              <xref ref-type="bibr" rid="B9195729">Saccardo and Traverso (1906)</xref>
            </td></tr><tr><td rowspan="1" colspan="1">
              <italic>
                <tp:taxon-name><tp:taxon-name-part taxon-name-part-type="genus" reg="Coryneum">Coryneum</tp:taxon-name-part><tp:taxon-name-part taxon-name-part-type="species" reg="fagi">fagi</tp:taxon-name-part></tp:taxon-name>
              </italic>
            </td><td rowspan="1" colspan="1">45–75 × 10–15.5</td><td rowspan="1" colspan="1">6–12</td><td rowspan="1" colspan="1">
              <xref ref-type="bibr" rid="B9195589">Boonmee et al. (2021)</xref>
            </td></tr><tr><td rowspan="1" colspan="1">
              <italic>
                <tp:taxon-name><tp:taxon-name-part taxon-name-part-type="genus" reg="Coryneum">Coryneum</tp:taxon-name-part><tp:taxon-name-part taxon-name-part-type="species" reg="foliorum">foliorum</tp:taxon-name-part></tp:taxon-name>
              </italic>
            </td><td rowspan="1" colspan="1">15-20 x 6-8</td><td rowspan="1" colspan="1">3</td><td rowspan="1" colspan="1">
              <xref ref-type="bibr" rid="B9195600">Saccardo and Traverso (1902)</xref>
            </td></tr><tr><td rowspan="1" colspan="1">
              <italic>
                <tp:taxon-name><tp:taxon-name-part taxon-name-part-type="genus" reg="Coryneum">Coryneum</tp:taxon-name-part><tp:taxon-name-part taxon-name-part-type="species" reg="gigasporum">gigasporum</tp:taxon-name-part></tp:taxon-name>
              </italic>
            </td><td rowspan="1" colspan="1">93–108 × 19–21</td><td rowspan="1" colspan="1">7-9</td><td rowspan="1" colspan="1">
              <xref ref-type="bibr" rid="B9195608">Jiang et al. (2018)</xref>
            </td></tr><tr><td rowspan="1" colspan="1">
              <italic>
                <tp:taxon-name><tp:taxon-name-part taxon-name-part-type="genus" reg="Coryneum">Coryneum</tp:taxon-name-part><tp:taxon-name-part taxon-name-part-type="species" reg="gregoryi">gregoryi</tp:taxon-name-part></tp:taxon-name>
              </italic>
            </td><td rowspan="1" colspan="1">32.5–43 × 12–16</td><td rowspan="1" colspan="1">5-9</td><td rowspan="1" colspan="1">
              <xref ref-type="bibr" rid="B9195711">Sutton (1975)</xref>
            </td></tr><tr><td rowspan="1" colspan="1">
              <italic>
                <tp:taxon-name><tp:taxon-name-part taxon-name-part-type="genus" reg="Coryneum">Coryneum</tp:taxon-name-part><tp:taxon-name-part taxon-name-part-type="species" reg="heveanum">heveanum</tp:taxon-name-part></tp:taxon-name>
              </italic>
            </td><td rowspan="1" colspan="1">43–53 x 15–20</td><td rowspan="1" colspan="1">4-6</td><td rowspan="1" colspan="1">
              <xref ref-type="bibr" rid="B9528688">Senwanna et al. (2018)</xref>
            </td></tr><tr><td rowspan="1" colspan="1">
              <italic>
                <tp:taxon-name><tp:taxon-name-part taxon-name-part-type="genus" reg="Coryneum">Coryneum</tp:taxon-name-part><tp:taxon-name-part taxon-name-part-type="species" reg="ilicis">ilicis</tp:taxon-name-part></tp:taxon-name>
              </italic>
            </td><td rowspan="1" colspan="1">82-105 × 9.5-12.5</td><td rowspan="1" colspan="1">10–11</td><td rowspan="1" colspan="1">
              <xref ref-type="bibr" rid="B9195627">Jiang et al. (2019)</xref>
            </td></tr><tr><td rowspan="1" colspan="1">
              <italic>
                <tp:taxon-name><tp:taxon-name-part taxon-name-part-type="genus" reg="Coryneum">Coryneum</tp:taxon-name-part><tp:taxon-name-part taxon-name-part-type="species" reg="japonicum">japonicum</tp:taxon-name-part></tp:taxon-name>
              </italic>
            </td><td rowspan="1" colspan="1">45–60 × 11–12</td><td rowspan="1" colspan="1">5-7</td><td rowspan="1" colspan="1">
              <xref ref-type="bibr" rid="B9195711">Sutton (1975)</xref>
            </td></tr><tr><td rowspan="1" colspan="1">
              <italic>
                <tp:taxon-name><tp:taxon-name-part taxon-name-part-type="genus" reg="Coryneum">Coryneum</tp:taxon-name-part><tp:taxon-name-part taxon-name-part-type="species" reg="lanciforme">lanciforme</tp:taxon-name-part></tp:taxon-name>
              </italic>
            </td><td rowspan="1" colspan="1">45–53 × 16–18</td><td rowspan="1" colspan="1">4-6</td><td rowspan="1" colspan="1">
              <xref ref-type="bibr" rid="B9195711">Sutton (1975)</xref>
            </td></tr><tr><td rowspan="1" colspan="1">
              <italic>
                <tp:taxon-name><tp:taxon-name-part taxon-name-part-type="genus" reg="Coryneum">Coryneum</tp:taxon-name-part><tp:taxon-name-part taxon-name-part-type="species" reg="longistipitatum">longistipitatum</tp:taxon-name-part></tp:taxon-name>
              </italic>
            </td><td rowspan="1" colspan="1">18-20 x 8-9</td><td rowspan="1" colspan="1">3</td><td rowspan="1" colspan="1">
              <xref ref-type="bibr" rid="B9195649">Saccardo and Traverso (1892)</xref>
            </td></tr><tr><td rowspan="1" colspan="1">
              <italic>
                <tp:taxon-name><tp:taxon-name-part taxon-name-part-type="genus" reg="Coryneum">Coryneum</tp:taxon-name-part><tp:taxon-name-part taxon-name-part-type="species" reg="megaspermum">megaspermum</tp:taxon-name-part></tp:taxon-name>
              </italic>
            </td><td rowspan="1" colspan="1">52-110 x 12-15</td><td rowspan="1" colspan="1">8-14</td><td rowspan="1" colspan="1">
              <xref ref-type="bibr" rid="B9195657">Theissen (1912)</xref>
            </td></tr><tr><td rowspan="1" colspan="1">
              <tp:taxon-name><tp:taxon-name-part taxon-name-part-type="genus" reg="Coryneum">Coryneum</tp:taxon-name-part><tp:taxon-name-part taxon-name-part-type="species" reg="megaspermum">megaspermum</tp:taxon-name-part><tp:taxon-name-part taxon-name-part-type="infraspecific-rank">var.</tp:taxon-name-part><tp:taxon-name-part taxon-name-part-type="variety" reg="cylindricum">cylindricum</tp:taxon-name-part></tp:taxon-name>
            </td><td rowspan="1" colspan="1">100–125 × 10–13</td><td rowspan="1" colspan="1">7-8</td><td rowspan="1" colspan="1">
              <xref ref-type="bibr" rid="B9195711">Sutton (1975)</xref>
            </td></tr><tr><td rowspan="1" colspan="1">
              <italic>
                <tp:taxon-name><tp:taxon-name-part taxon-name-part-type="genus" reg="Coryneum">Coryneum</tp:taxon-name-part><tp:taxon-name-part taxon-name-part-type="species" reg="modonium">modonium</tp:taxon-name-part></tp:taxon-name>
              </italic>
            </td><td rowspan="1" colspan="1">50–71 × 14–19</td><td rowspan="1" colspan="1">5-8</td><td rowspan="1" colspan="1">
              <xref ref-type="bibr" rid="B9195711">Sutton (1975)</xref>
            </td></tr><tr><td rowspan="1" colspan="1">
              <italic>
                <tp:taxon-name><tp:taxon-name-part taxon-name-part-type="genus" reg="Coryneum">Coryneum</tp:taxon-name-part><tp:taxon-name-part taxon-name-part-type="species" reg="neesii">neesii</tp:taxon-name-part></tp:taxon-name>
              </italic>
            </td><td rowspan="1" colspan="1">68–82 × 18–22</td><td rowspan="1" colspan="1">6–8</td><td rowspan="1" colspan="1">
              <xref ref-type="bibr" rid="B9195711">Sutton (1975)</xref>
            </td></tr><tr><td rowspan="1" colspan="1">
              <italic>
                <tp:taxon-name><tp:taxon-name-part taxon-name-part-type="genus" reg="Coryneum">Coryneum</tp:taxon-name-part><tp:taxon-name-part taxon-name-part-type="species" reg="pruni">pruni</tp:taxon-name-part></tp:taxon-name>
              </italic>
            </td><td rowspan="1" colspan="1">14–23 × 5.5–9</td><td rowspan="1" colspan="1">4–5</td><td rowspan="1" colspan="1">
              <xref ref-type="bibr" rid="B9195666">Wijayawardene et al. (2016)</xref>
            </td></tr><tr><td rowspan="1" colspan="1">
              <italic>
                <tp:taxon-name><tp:taxon-name-part taxon-name-part-type="genus" reg="Coryneum">Coryneum</tp:taxon-name-part><tp:taxon-name-part taxon-name-part-type="species" reg="psidii">psidii</tp:taxon-name-part></tp:taxon-name>
              </italic>
            </td><td rowspan="1" colspan="1">25–40 × 14–17</td><td rowspan="1" colspan="1">5–6</td><td rowspan="1" colspan="1">
              <xref ref-type="bibr" rid="B9195711">Sutton (1975)</xref>
            </td></tr><tr><td rowspan="1" colspan="1">
              <italic>
                <tp:taxon-name><tp:taxon-name-part taxon-name-part-type="genus" reg="Coryneum">Coryneum</tp:taxon-name-part><tp:taxon-name-part taxon-name-part-type="species" reg="pyricola">pyricola</tp:taxon-name-part></tp:taxon-name>
              </italic>
            </td><td rowspan="1" colspan="1">61–70 × 24–32</td><td rowspan="1" colspan="1">5–7</td><td rowspan="1" colspan="1">
              <xref ref-type="bibr" rid="B9195711">Sutton (1975)</xref>
            </td></tr><tr><td rowspan="1" colspan="1">
              <italic>
                <tp:taxon-name><tp:taxon-name-part taxon-name-part-type="genus" reg="Coryneum">Coryneum</tp:taxon-name-part><tp:taxon-name-part taxon-name-part-type="species" reg="septemseptatum">septemseptatum</tp:taxon-name-part></tp:taxon-name>
              </italic>
            </td><td rowspan="1" colspan="1">34–46 × 14.5–17</td><td rowspan="1" colspan="1">7–8</td><td rowspan="1" colspan="1">This study</td></tr><tr><td rowspan="1" colspan="1">
              <italic>
                <tp:taxon-name><tp:taxon-name-part taxon-name-part-type="genus" reg="Coryneum">Coryneum</tp:taxon-name-part><tp:taxon-name-part taxon-name-part-type="species" reg="quercinum">quercinum</tp:taxon-name-part></tp:taxon-name>
              </italic>
            </td><td rowspan="1" colspan="1">45–60 × 14–16</td><td rowspan="1" colspan="1">6–7</td><td rowspan="1" colspan="1">
              <xref ref-type="bibr" rid="B9195693">Muthumary and Sutton (1986)</xref>
            </td></tr><tr><td rowspan="1" colspan="1">
              <italic>
                <tp:taxon-name><tp:taxon-name-part taxon-name-part-type="genus" reg="Coryneum">Coryneum</tp:taxon-name-part><tp:taxon-name-part taxon-name-part-type="species" reg="sinense">sinense</tp:taxon-name-part></tp:taxon-name>
              </italic>
            </td><td rowspan="1" colspan="1">50–76 × 13–17</td><td rowspan="1" colspan="1">5–7</td><td rowspan="1" colspan="1">
              <xref ref-type="bibr" rid="B9195608">Jiang et al. (2018)</xref>
            </td></tr><tr><td rowspan="1" colspan="1">
              <italic>
                <tp:taxon-name><tp:taxon-name-part taxon-name-part-type="genus" reg="Coryneum">Coryneum</tp:taxon-name-part><tp:taxon-name-part taxon-name-part-type="species" reg="songshanense">songshanense</tp:taxon-name-part></tp:taxon-name>
              </italic>
            </td><td rowspan="1" colspan="1">51–76 × 9–11.5</td><td rowspan="1" colspan="1">5–7</td><td rowspan="1" colspan="1">
              <xref ref-type="bibr" rid="B9195627">Jiang et al. (2019)</xref>
            </td></tr><tr><td rowspan="1" colspan="1">
              <italic>
                <tp:taxon-name><tp:taxon-name-part taxon-name-part-type="genus" reg="Coryneum">Coryneum</tp:taxon-name-part><tp:taxon-name-part taxon-name-part-type="species" reg="stromatoideum">stromatoideum</tp:taxon-name-part></tp:taxon-name>
              </italic>
            </td><td rowspan="1" colspan="1">105–180 × 16–20</td><td rowspan="1" colspan="1">9–17</td><td rowspan="1" colspan="1">
              <xref ref-type="bibr" rid="B9195711">Sutton (1975)</xref>
            </td></tr><tr><td rowspan="1" colspan="1">
              <italic>
                <tp:taxon-name><tp:taxon-name-part taxon-name-part-type="genus" reg="Coryneum">Coryneum</tp:taxon-name-part><tp:taxon-name-part taxon-name-part-type="species" reg="suttonii">suttonii</tp:taxon-name-part></tp:taxon-name>
              </italic>
            </td><td rowspan="1" colspan="1">60–76 × 10–14.5</td><td rowspan="1" colspan="1">4–5</td><td rowspan="1" colspan="1">
              <xref ref-type="bibr" rid="B9195608">Jiang et al. (2018)</xref>
            </td></tr><tr><td rowspan="1" colspan="1">
              <italic>
                <tp:taxon-name><tp:taxon-name-part taxon-name-part-type="genus" reg="Coryneum">Coryneum</tp:taxon-name-part><tp:taxon-name-part taxon-name-part-type="species" reg="sydowianum">sydowianum</tp:taxon-name-part></tp:taxon-name>
              </italic>
            </td><td rowspan="1" colspan="1">50–58 × 14–17</td><td rowspan="1" colspan="1">5–6</td><td rowspan="1" colspan="1">
              <xref ref-type="bibr" rid="B9195608">Jiang et al. (2018)</xref>
            </td></tr><tr><td rowspan="1" colspan="1">
              <italic>
                <tp:taxon-name><tp:taxon-name-part taxon-name-part-type="genus" reg="Coryneum">Coryneum</tp:taxon-name-part><tp:taxon-name-part taxon-name-part-type="species" reg="umbonatum">umbonatum</tp:taxon-name-part></tp:taxon-name>
              </italic>
            </td><td rowspan="1" colspan="1">57–72 × 13–16</td><td rowspan="1" colspan="1">5–7</td><td rowspan="1" colspan="1">
              <xref ref-type="bibr" rid="B9195711">Sutton (1975)</xref>
            </td></tr></tbody></table></table-wrap></tp:treatment-sec><ref-list><ref id="B9528688"><element-citation xmlns:xlink="http://www.w3.org/1999/xlink" publication-type="article" xlink:type="simple"><person-group person-group-type="author"><name name-style="western"><surname>Senwanna</surname><given-names>C.</given-names></name><name name-style="western"><surname>Hyde</surname><given-names>K. D.</given-names></name><name name-style="western"><surname>Phookamsak</surname><given-names>R.</given-names></name><name name-style="western"><surname>Jones</surname><given-names>E. G.</given-names></name><name name-style="western"><surname>Cheewangkoon</surname><given-names>R.</given-names></name></person-group><year>2018</year><article-title><italic><tp:taxon-name><tp:taxon-name-part taxon-name-part-type="genus" reg="Coryneum">Coryneum</tp:taxon-name-part><tp:taxon-name-part taxon-name-part-type="species" reg="heveanum">heveanum</tp:taxon-name-part></tp:taxon-name></italic> sp. nov. (<tp:taxon-name><tp:taxon-name-part taxon-name-part-type="family">Coryneaceae</tp:taxon-name-part></tp:taxon-name>, <tp:taxon-name><tp:taxon-name-part taxon-name-part-type="genus" reg="Diaporthales">Diaporthales</tp:taxon-name-part></tp:taxon-name>) on twigs of Para rubber in Thailand.</article-title><source>MycoKeys</source><volume>43</volume><fpage>75</fpage><pub-id pub-id-type="doi">10.3897/mycokeys.43.29365</pub-id></element-citation></ref><ref id="B8442917"><element-citation xmlns:xlink="http://www.w3.org/1999/xlink" publication-type="article" xlink:type="simple"><person-group person-group-type="author"><name name-style="western"><surname>Shavrin</surname><given-names>A. V.</given-names></name><name name-style="western"><surname>Smetana</surname><given-names>A.</given-names></name></person-group><year>2020</year><article-title>New species and records of <italic><tp:taxon-name><tp:taxon-name-part taxon-name-part-type="genus" reg="Coryphiini">Coryphiini</tp:taxon-name-part></tp:taxon-name></italic> from China (<tp:taxon-name><tp:taxon-name-part taxon-name-part-type="order">Coleoptera</tp:taxon-name-part></tp:taxon-name>: <tp:taxon-name><tp:taxon-name-part taxon-name-part-type="family">Staphylinidae</tp:taxon-name-part></tp:taxon-name>: <tp:taxon-name><tp:taxon-name-part taxon-name-part-type="subfamily">Omaliinae</tp:taxon-name-part></tp:taxon-name>)</article-title><source>Acta Entomologica Musei Nationalis Pragae</source><volume>60</volume><issue>2</issue><fpage>591</fpage><lpage>598</lpage><pub-id pub-id-type="doi">10.37520/aemnp.2020.040</pub-id></element-citation></ref><ref id="B9195409"><element-citation xmlns:xlink="http://www.w3.org/1999/xlink" publication-type="article" xlink:type="simple"><person-group person-group-type="author"><name name-style="western"><surname>Mcalpine</surname><given-names>D</given-names></name></person-group><year>1903</year><article-title>Australian fungi, new or unrecorded. Decades III.-IV</article-title><source>Proceedings of the Linnean Society of New South Wales.</source><volume>28</volume><fpage>94</fpage><lpage>103</lpage><pub-id pub-id-type="doi">10.5962/bhl.part.26348</pub-id></element-citation></ref><ref id="B9195453"><element-citation xmlns:xlink="http://www.w3.org/1999/xlink" publication-type="article" xlink:type="simple"><person-group person-group-type="author"><name name-style="western"><surname>Saccardo</surname><given-names>P. A.</given-names></name></person-group><year>1882</year><article-title><tp:taxon-name><tp:taxon-name-part taxon-name-part-type="kingdom">Fungi</tp:taxon-name-part></tp:taxon-name> Gallici lecti a Cl. viris P. Brunaud, CC Gillet, Abb. Letendre, A. Malbranche, J. Therry &amp; Dom</article-title><source>
            <italic>Libert. Series IV. Michelia</italic>
          </source><volume>2</volume><issue>8</issue><fpage>583</fpage><lpage>648</lpage></element-citation></ref><ref id="B9195480"><element-citation xmlns:xlink="http://www.w3.org/1999/xlink" publication-type="article" xlink:type="simple"><person-group person-group-type="author"><name name-style="western"><surname>Senanayake</surname><given-names>I. C.</given-names></name><name name-style="western"><surname>Crous</surname><given-names>P. W.</given-names></name><name name-style="western"><surname>Groenewald</surname><given-names>J. Z.</given-names></name><name name-style="western"><surname>Maharachchikumbura</surname><given-names>S. S.N.</given-names></name><name name-style="western"><surname>Jeewon</surname><given-names>R.</given-names></name><name name-style="western"><surname>Phillips</surname><given-names>A. J.L.</given-names></name><name name-style="western"><surname>Bhat</surname><given-names>J. D.</given-names></name><name name-style="western"><surname>Perera</surname><given-names>R. H.</given-names></name><name name-style="western"><surname>Li</surname><given-names>Q. R.</given-names></name><name name-style="western"><surname>Li</surname><given-names>W. J.</given-names></name><name name-style="western"><surname>Tangthirasunun</surname><given-names>N.</given-names></name><name name-style="western"><surname>Norphanphoun</surname><given-names>C.</given-names></name><name name-style="western"><surname>Camporesi</surname><given-names>E.</given-names></name><name name-style="western"><surname>Manawasighe</surname><given-names>I. S.</given-names></name><name name-style="western"><surname>Al-Sadi</surname><given-names>A. M.</given-names></name><name name-style="western"><surname>Hyde</surname><given-names>K. D.</given-names></name></person-group><year>2017</year><article-title>Families of <italic><tp:taxon-name><tp:taxon-name-part taxon-name-part-type="genus" reg="Diaporthales">Diaporthales</tp:taxon-name-part></tp:taxon-name></italic> based on morphological and phylogenetic evidence</article-title><source>Studies in Mycology</source><volume>86</volume><fpage>217</fpage><lpage>296</lpage><pub-id pub-id-type="doi">10.1016/j.simyco.2017.07.003</pub-id></element-citation></ref><ref id="B9195711"><element-citation xmlns:xlink="http://www.w3.org/1999/xlink" publication-type="article" xlink:type="simple"><person-group person-group-type="author"><name name-style="western"><surname>Sutton</surname><given-names>B. C.</given-names></name></person-group><year>1975</year><article-title><tp:taxon-name><tp:taxon-name-part taxon-name-part-type="class">Coelomycetes</tp:taxon-name-part></tp:taxon-name> V. <tp:taxon-name><tp:taxon-name-part taxon-name-part-type="genus" reg="Coryneum">Coryneum</tp:taxon-name-part></tp:taxon-name></article-title><source>Mycological Papers</source><volume>138</volume><fpage>1</fpage><lpage>224</lpage></element-citation></ref><ref id="B9195401"><element-citation xmlns:xlink="http://www.w3.org/1999/xlink" publication-type="book" xlink:type="simple"><person-group person-group-type="author"><name name-style="western"><surname>Cooke</surname><given-names>M. C</given-names></name></person-group><year>1906</year><source>Fungoid pests of cultivated plants</source><publisher-name>Spottiswoode</publisher-name><publisher-loc>London</publisher-loc><size units="page">197</size><pub-id pub-id-type="doi">10.5962/bhl.title.32369</pub-id></element-citation></ref><ref id="B9195511"><element-citation xmlns:xlink="http://www.w3.org/1999/xlink" publication-type="article" xlink:type="simple"><person-group person-group-type="author"><name name-style="western"><surname>Bubak</surname><given-names>F.</given-names></name></person-group><year>1916</year><article-title>Einige neue oder kritische Pilze aus Kanada</article-title><source>Hedwigia</source><volume>58</volume><fpage>15</fpage><lpage>34</lpage></element-citation></ref><ref id="B9195520"><element-citation xmlns:xlink="http://www.w3.org/1999/xlink" publication-type="article" xlink:type="simple"><person-group person-group-type="author"><name name-style="western"><surname>Hennings</surname><given-names>P.</given-names></name></person-group><year>1903</year><article-title><tp:taxon-name><tp:taxon-name-part taxon-name-part-type="kingdom">Fungi</tp:taxon-name-part></tp:taxon-name> Africae orientalis III.</article-title><source>Engler, Botanische Jahrbücher</source><volume>34</volume><fpage>39</fpage><lpage>57</lpage></element-citation></ref><ref id="B9195758"><element-citation xmlns:xlink="http://www.w3.org/1999/xlink" publication-type="book" xlink:type="simple"><person-group person-group-type="author"><name name-style="western"><surname>Penzig</surname><given-names>O. A. J.</given-names></name></person-group><year>1882</year><source>Funghi agrumicoli. Contribuzione allo studio dei funghi parassiti degli agrumi</source><publisher-name>Patavii</publisher-name><size units="page">452</size></element-citation></ref><ref id="B9195729"><element-citation xmlns:xlink="http://www.w3.org/1999/xlink" publication-type="book" xlink:type="simple"><person-group person-group-type="author"><name name-style="western"><surname>Saccardo</surname><given-names>P. A</given-names></name><name name-style="western"><surname>Traverso</surname><given-names>G. B</given-names></name></person-group><year>1906</year><source>Sylloge fungorum omnium hucusque cognitorum</source><volume>18</volume><publisher-name>Patavii</publisher-name><size units="page">476-477</size></element-citation></ref><ref id="B9195589"><element-citation xmlns:xlink="http://www.w3.org/1999/xlink" publication-type="article" xlink:type="simple"><person-group person-group-type="author"><name name-style="western"><surname>Boonmee</surname><given-names>S.</given-names></name><name name-style="western"><surname>Wanasinghe</surname><given-names>D. N.</given-names></name><name name-style="western"><surname>Calabon</surname><given-names>M. S.</given-names></name><name name-style="western"><surname>Huanraluek</surname><given-names>N.</given-names></name><name name-style="western"><surname>Chandrasiri</surname><given-names>S. K.</given-names></name><name name-style="western"><surname>Jones</surname><given-names>G.</given-names></name><etal/></person-group><year>2021</year><article-title>Fungal diversity notes 1387-1511: Taxonomic and phylogenetic contributions on genera and species of fungal taxa</article-title><source>Fungal Diversity</source><volume>111</volume><fpage>1</fpage><lpage>335</lpage><pub-id pub-id-type="doi">10.1007/s13225-021-00489-3</pub-id></element-citation></ref><ref id="B9195600"><element-citation xmlns:xlink="http://www.w3.org/1999/xlink" publication-type="book" xlink:type="simple"><person-group person-group-type="author"><name name-style="western"><surname>Saccardo</surname><given-names>P. A</given-names></name><name name-style="western"><surname>Traverso</surname><given-names>G. B</given-names></name></person-group><year>1902</year><source>Sylloge fungorum omnium hucusque cognitorum</source><volume>16</volume><publisher-name>Patavii</publisher-name><size units="page">1013</size></element-citation></ref><ref id="B9195608"><element-citation xmlns:xlink="http://www.w3.org/1999/xlink" publication-type="article" xlink:type="simple"><person-group person-group-type="author"><name name-style="western"><surname>Jiang</surname><given-names>N</given-names></name><name name-style="western"><surname>Voglmayr</surname><given-names>H</given-names></name><name name-style="western"><surname>Tian</surname><given-names>C</given-names></name></person-group><year>2018</year><article-title>New species and records of <italic><tp:taxon-name><tp:taxon-name-part taxon-name-part-type="genus" reg="Coryneum">Coryneum</tp:taxon-name-part></tp:taxon-name></italic> from China</article-title><source>Mycologia</source><volume>110</volume><issue>6</issue><fpage>1172</fpage><lpage>1188</lpage><pub-id pub-id-type="doi">10.1080/00275514.2018.1516969</pub-id></element-citation></ref><ref id="B9195627"><element-citation xmlns:xlink="http://www.w3.org/1999/xlink" publication-type="article" xlink:type="simple"><person-group person-group-type="author"><name name-style="western"><surname>Jiang</surname><given-names>N</given-names></name><name name-style="western"><surname>Voglmayr</surname><given-names>H</given-names></name><name name-style="western"><surname>Tian</surname><given-names>C. M</given-names></name></person-group><year>2019</year><article-title>Morphology and phylogeny reveal two novel <italic><tp:taxon-name><tp:taxon-name-part taxon-name-part-type="genus" reg="Coryneum">Coryneum</tp:taxon-name-part></tp:taxon-name></italic> species from China</article-title><source>MycoKeys</source><volume>56</volume><fpage>67</fpage><lpage>80</lpage><pub-id pub-id-type="doi">10.3897/mycokeys.56.35554</pub-id></element-citation></ref><ref id="B9195649"><element-citation xmlns:xlink="http://www.w3.org/1999/xlink" publication-type="book" xlink:type="simple"><person-group person-group-type="author"><name name-style="western"><surname>Saccardo</surname><given-names>P. A.</given-names></name><name name-style="western"><surname>Traverso</surname><given-names>G. B</given-names></name></person-group><year>1892</year><source>Sylloge fungorum omnium hucusque cognitorum</source><volume>10</volume><publisher-name>Patavii</publisher-name><size units="page">481</size></element-citation></ref><ref id="B9195657"><element-citation xmlns:xlink="http://www.w3.org/1999/xlink" publication-type="article" xlink:type="simple"><person-group person-group-type="author"><name name-style="western"><surname>Theissen</surname><given-names>F.</given-names></name></person-group><year>1912</year><article-title>Fragmenta Brasilica. IV nebst Bemerkungen über einige andere <italic><tp:taxon-name><tp:taxon-name-part taxon-name-part-type="genus" reg="Asterina">Asterina</tp:taxon-name-part></tp:taxon-name></italic>-<italic><tp:taxon-name><tp:taxon-name-part taxon-name-part-type="genus" reg="Arten">Arten</tp:taxon-name-part></tp:taxon-name></italic></article-title><source>Annales Mycologici</source><volume>10</volume><fpage>1</fpage><lpage>32</lpage></element-citation></ref><ref id="B9195666"><element-citation xmlns:xlink="http://www.w3.org/1999/xlink" publication-type="article" xlink:type="simple"><person-group person-group-type="author"><name name-style="western"><surname>Wijayawardene</surname><given-names>N. N.</given-names></name><name name-style="western"><surname>Hyde</surname><given-names>K. D.</given-names></name><name name-style="western"><surname>Wanasinghe</surname><given-names>D. N.</given-names></name><name name-style="western"><surname>Papizadeh</surname><given-names>M.</given-names></name><name name-style="western"><surname>Goonasekara</surname><given-names>I. D.</given-names></name><name name-style="western"><surname>Camporesi</surname><given-names>E.</given-names></name><name name-style="western"><surname>Bhat</surname><given-names>D. J.</given-names></name><name name-style="western"><surname>McKenzie</surname><given-names>E. H.C.</given-names></name><name name-style="western"><surname>Phillips</surname><given-names>A. J.L.</given-names></name><name name-style="western"><surname>Diederich</surname><given-names>P.</given-names></name><name name-style="western"><surname>Tanaka</surname><given-names>K.</given-names></name><name name-style="western"><surname>Li</surname><given-names>W. J.</given-names></name><name name-style="western"><surname>Tangthirasunun</surname><given-names>N.</given-names></name><name name-style="western"><surname>Phookamsak</surname><given-names>R.</given-names></name><name name-style="western"><surname>Dai</surname><given-names>D. Q.</given-names></name><name name-style="western"><surname>Dissanayake</surname><given-names>A. J.</given-names></name><name name-style="western"><surname>Weerakoon</surname><given-names>G.</given-names></name><name name-style="western"><surname>Maharachchikumbura</surname><given-names>S. S.N.</given-names></name><name name-style="western"><surname>Hashimoto</surname><given-names>A</given-names></name><name name-style="western"><surname>Matsumura</surname><given-names>M.</given-names></name><name name-style="western"><surname>Wang</surname><given-names>Y.</given-names></name></person-group><year>2016</year><article-title>Taxonomy and phylogeny of dematiaceous <tp:taxon-name><tp:taxon-name-part taxon-name-part-type="class">coelomycetes</tp:taxon-name-part></tp:taxon-name></article-title><source>Fungal Diversity</source><volume>77</volume><fpage>1</fpage><lpage>136</lpage><pub-id pub-id-type="doi">10.1007/s13225-016-0360-2</pub-id></element-citation></ref><ref id="B9195693"><element-citation xmlns:xlink="http://www.w3.org/1999/xlink" publication-type="article" xlink:type="simple"><person-group person-group-type="author"><name name-style="western"><surname>Muthumary</surname><given-names>J.</given-names></name><name name-style="western"><surname>Sutton</surname><given-names>B. C.</given-names></name></person-group><year>1986</year><article-title><italic><tp:taxon-name><tp:taxon-name-part taxon-name-part-type="genus" reg="Coryneum">Coryneum</tp:taxon-name-part><tp:taxon-name-part taxon-name-part-type="species" reg="quercinum">quercinum</tp:taxon-name-part></tp:taxon-name></italic> sp. nov. on Quercus alba from India</article-title><source>Transactions of the British Mycological Society</source><volume>86</volume><fpage>512</fpage><lpage>515</lpage><pub-id pub-id-type="doi">10.1016/S0007-1536(86)80204-2</pub-id></element-citation></ref></ref-list></tp:taxon-treatment>
