# Supplementary material for: Additions to hyphomycetes from Yungui Plateau, China with three new species (Ascomycota, Sordariomycetes)
Source: Biodivers Data J. 2023 May 15;11:e101629. doi: 10.3897/BDJ.11.e101629 (PMC10848564; doi:10.3897/BDJ.11.e101629)
Supplement: XML Treatment for Pleurothecium yunanensis [file BDJ.11.e101629-treatment3.xml]

<!DOCTYPE tp:taxon-treatment
  PUBLIC "-//TaxonX//DTD Taxonomic Treatment Publishing DTD v0 20100105//EN" "tax-treatment-NSO.dtd">
<tp:taxon-treatment xmlns:tp="http://www.plazi.org/taxpub"><tp:treatment-meta><mixed-citation publication-type="journal"><person-group><name><surname>Chun-Sheng</surname><given-names>Long</given-names></name><name><surname>You-Peng</surname><given-names>Wu</given-names></name><name><surname>Xu</surname><given-names>Zhang</given-names></name><name><surname>Yan</surname><given-names>Lin</given-names></name><name><surname>Xiang-Chun</surname><given-names>Shen</given-names></name><name><surname>Jian</surname><given-names>Ma</given-names></name><name><surname>Qi-Rui</surname><given-names>LI</given-names></name></person-group><article-title>Additions to hyphomycetes from Yungui Plateau, China with three new species (<tp:taxon-name><tp:taxon-name-part taxon-name-part-type="phylum">Ascomycota</tp:taxon-name-part></tp:taxon-name>, <tp:taxon-name><tp:taxon-name-part taxon-name-part-type="class">Sordariomycetes</tp:taxon-name-part></tp:taxon-name>)</article-title><source>Biodivers Data J</source><day>15</day><month>05</month><year>2023</year><volume>11</volume><pub-id pub-id-type="doi">10.3897/BDJ.11.e101629</pub-id></mixed-citation></tp:treatment-meta><tp:nomenclature><tp:taxon-name>
            <object-id xmlns:xlink="http://www.w3.org/1999/xlink" content-type="arpha" xlink:type="simple">524BB9E7-CF29-5D32-BD71-5420E428BBF5</object-id>
            <tp:taxon-name-part taxon-name-part-type="genus">Pleurothecium</tp:taxon-name-part>
            <tp:taxon-name-part taxon-name-part-type="species">yunanensis</tp:taxon-name-part>
            <object-id xmlns:xlink="http://www.w3.org/1999/xlink" xlink:type="simple" object-id-type="MycoBank">844576</object-id>
          </tp:taxon-name><tp:taxon-authority>C.S. Long, Q.R. Li &amp; Jian Ma</tp:taxon-authority><tp:taxon-status xmlns:xlink="http://www.w3.org/1999/xlink" xlink:type="simple">sp. nov.</tp:taxon-status></tp:nomenclature><tp:treatment-sec sec-type="materials"><title>Materials</title><list list-type="alpha-lower" list-content="occurrences"><list-item><p><bold>Type status:</bold> <named-content xmlns:xlink="http://www.w3.org/1999/xlink" content-type="dwc:typeStatus" xlink:type="simple">Holotype</named-content>. <bold>Occurrence:</bold> occurrenceID: <named-content xmlns:xlink="http://www.w3.org/1999/xlink" content-type="dwc:occurrenceID" xlink:type="simple">65AEAD76-F2A2-565F-9174-B0DB52CDA91C</named-content>; <bold>Taxon:</bold> scientificName: <named-content xmlns:xlink="http://www.w3.org/1999/xlink" content-type="dwc:scientificName" xlink:type="simple"><italic><tp:taxon-name><tp:taxon-name-part taxon-name-part-type="genus" reg="Pleurothecium">Pleurothecium</tp:taxon-name-part><tp:taxon-name-part taxon-name-part-type="species" reg="yunanensis">yunanensis</tp:taxon-name-part></tp:taxon-name></italic></named-content>; acceptedNameUsage: <named-content xmlns:xlink="http://www.w3.org/1999/xlink" content-type="dwc:acceptedNameUsage" xlink:type="simple"><italic><tp:taxon-name><tp:taxon-name-part taxon-name-part-type="genus" reg="Pleurothecium">Pleurothecium</tp:taxon-name-part><tp:taxon-name-part taxon-name-part-type="species" reg="yunanensis">yunanensis</tp:taxon-name-part></tp:taxon-name></italic> C.S. Long, Q.R. Li &amp; Jian Ma, 2021, sp. nov.</named-content>; parentNameUsage: <named-content xmlns:xlink="http://www.w3.org/1999/xlink" content-type="dwc:parentNameUsage" xlink:type="simple"><tp:taxon-name><tp:taxon-name-part taxon-name-part-type="genus" reg="Pleurothecium">Pleurothecium</tp:taxon-name-part></tp:taxon-name> Höhn. 1919</named-content>; kingdom: <named-content xmlns:xlink="http://www.w3.org/1999/xlink" content-type="dwc:kingdom" xlink:type="simple"><tp:taxon-name><tp:taxon-name-part taxon-name-part-type="kingdom">Fungi</tp:taxon-name-part></tp:taxon-name></named-content>; phylum: <named-content xmlns:xlink="http://www.w3.org/1999/xlink" content-type="dwc:phylum" xlink:type="simple"><tp:taxon-name><tp:taxon-name-part taxon-name-part-type="phylum">Ascomycota</tp:taxon-name-part></tp:taxon-name></named-content>; class: <named-content xmlns:xlink="http://www.w3.org/1999/xlink" content-type="dwc:class" xlink:type="simple"><tp:taxon-name><tp:taxon-name-part taxon-name-part-type="class">Sordariomycetes</tp:taxon-name-part></tp:taxon-name></named-content>; order: <named-content xmlns:xlink="http://www.w3.org/1999/xlink" content-type="dwc:order" xlink:type="simple"><tp:taxon-name><tp:taxon-name-part taxon-name-part-type="order">Pleurotheciales</tp:taxon-name-part></tp:taxon-name></named-content>; family: <named-content xmlns:xlink="http://www.w3.org/1999/xlink" content-type="dwc:family" xlink:type="simple"><tp:taxon-name><tp:taxon-name-part taxon-name-part-type="family">Pleurotheciaceae</tp:taxon-name-part></tp:taxon-name></named-content>; genus: <named-content xmlns:xlink="http://www.w3.org/1999/xlink" content-type="dwc:genus" xlink:type="simple"><tp:taxon-name><tp:taxon-name-part taxon-name-part-type="genus">Pleurothecium</tp:taxon-name-part></tp:taxon-name></named-content>; taxonRank: <named-content xmlns:xlink="http://www.w3.org/1999/xlink" content-type="dwc:taxonRank" xlink:type="simple">species</named-content>; scientificNameAuthorship: <named-content xmlns:xlink="http://www.w3.org/1999/xlink" content-type="dwc:scientificNameAuthorship" xlink:type="simple">C.S. Long, Q.R. Li &amp; Jian Ma</named-content>; taxonRemarks: <named-content xmlns:xlink="http://www.w3.org/1999/xlink" content-type="dwc:taxonRemarks" xlink:type="simple">species</named-content>; <bold>Location:</bold> continent: <named-content xmlns:xlink="http://www.w3.org/1999/xlink" content-type="dwc:continent" xlink:type="simple">Asia</named-content>; country: <named-content xmlns:xlink="http://www.w3.org/1999/xlink" content-type="dwc:country" xlink:type="simple">China</named-content>; stateProvince: <named-content xmlns:xlink="http://www.w3.org/1999/xlink" content-type="dwc:stateProvince" xlink:type="simple">Yunnan</named-content>; county: <named-content xmlns:xlink="http://www.w3.org/1999/xlink" content-type="dwc:county" xlink:type="simple">Nanjian county</named-content>; locality: <named-content xmlns:xlink="http://www.w3.org/1999/xlink" content-type="dwc:locality" xlink:type="simple">Lingbaoshan National Forest Park</named-content>; verbatimElevation: <named-content xmlns:xlink="http://www.w3.org/1999/xlink" content-type="dwc:verbatimElevation" xlink:type="simple">2532 m</named-content>; locationRemarks: <named-content xmlns:xlink="http://www.w3.org/1999/xlink" content-type="dwc:locationRemarks" xlink:type="simple">Labeltransliteration:"Nanjian County, Lingbaoshan National Forest Park,18/8/2021,Long Chun-Sheng";[云南省南涧县灵宝山国家森林公园,18/8/2021,龙春升]</named-content>; verbatimCoordinates: <named-content xmlns:xlink="http://www.w3.org/1999/xlink" content-type="dwc:verbatimCoordinates" xlink:type="simple">22.7324°N, 100.4232° E</named-content>; georeferenceProtocol: <named-content xmlns:xlink="http://www.w3.org/1999/xlink" content-type="dwc:georeferenceProtocol" xlink:type="simple">label</named-content>; <bold>Identification:</bold> identifiedBy: <named-content xmlns:xlink="http://www.w3.org/1999/xlink" content-type="dwc:identifiedBy" xlink:type="simple">Chun-Sheng Long, Qi-Rui Li &amp; Jian Ma</named-content>; <bold>Event:</bold> samplingProtocol: <named-content xmlns:xlink="http://www.w3.org/1999/xlink" content-type="dwc:samplingProtocol" xlink:type="simple">collecting</named-content>; eventDate: <named-content xmlns:xlink="http://www.w3.org/1999/xlink" content-type="dwc:eventDate" xlink:type="simple">18/8/2021</named-content>; habitat: <named-content xmlns:xlink="http://www.w3.org/1999/xlink" content-type="dwc:habitat" xlink:type="simple">decaying wood</named-content>; <bold>Record Level:</bold> language: <named-content xmlns:xlink="http://www.w3.org/1999/xlink" content-type="dwc:language" xlink:type="simple">en</named-content>; institutionID: <named-content xmlns:xlink="http://www.w3.org/1999/xlink" content-type="dwc:institutionID" xlink:type="simple">KUN-HKAS 12347</named-content>; collectionID: <named-content xmlns:xlink="http://www.w3.org/1999/xlink" content-type="dwc:collectionID" xlink:type="simple">GMB0396</named-content>; institutionCode: <named-content xmlns:xlink="http://www.w3.org/1999/xlink" content-type="dwc:institutionCode" xlink:type="simple">KUN-HKAS 12347</named-content></p></list-item><list-item><p><bold>Type status:</bold> <named-content xmlns:xlink="http://www.w3.org/1999/xlink" content-type="dwc:typeStatus" xlink:type="simple">Holotype</named-content>. <bold>Occurrence:</bold> occurrenceID: <named-content xmlns:xlink="http://www.w3.org/1999/xlink" content-type="dwc:occurrenceID" xlink:type="simple">4FC9ABFC-435F-533D-931D-15AD95398CFF</named-content>; <bold>Taxon:</bold> scientificName: <named-content xmlns:xlink="http://www.w3.org/1999/xlink" content-type="dwc:scientificName" xlink:type="simple"><italic><tp:taxon-name><tp:taxon-name-part taxon-name-part-type="genus" reg="Pleurothecium">Pleurothecium</tp:taxon-name-part><tp:taxon-name-part taxon-name-part-type="species" reg="yunanensis">yunanensis</tp:taxon-name-part></tp:taxon-name></italic></named-content>; <bold>Location:</bold> continent: <named-content xmlns:xlink="http://www.w3.org/1999/xlink" content-type="dwc:continent" xlink:type="simple">Asia</named-content>; country: <named-content xmlns:xlink="http://www.w3.org/1999/xlink" content-type="dwc:country" xlink:type="simple">China</named-content>; stateProvince: <named-content xmlns:xlink="http://www.w3.org/1999/xlink" content-type="dwc:stateProvince" xlink:type="simple">Yunnan</named-content>; county: <named-content xmlns:xlink="http://www.w3.org/1999/xlink" content-type="dwc:county" xlink:type="simple">Nanjian county</named-content>; locality: <named-content xmlns:xlink="http://www.w3.org/1999/xlink" content-type="dwc:locality" xlink:type="simple">Lingbaoshan National Forest Park</named-content>; verbatimElevation: <named-content xmlns:xlink="http://www.w3.org/1999/xlink" content-type="dwc:verbatimElevation" xlink:type="simple">2567 m</named-content>; verbatimCoordinates: <named-content xmlns:xlink="http://www.w3.org/1999/xlink" content-type="dwc:verbatimCoordinates" xlink:type="simple">22.7431N 100.4334E</named-content>; <bold>Record Level:</bold> collectionID: <named-content xmlns:xlink="http://www.w3.org/1999/xlink" content-type="dwc:collectionID" xlink:type="simple">GMB0394</named-content></p></list-item></list></tp:treatment-sec><tp:treatment-sec sec-type="Description"><title>Description</title><p>Saprobic on the surface of decaying wood (Fig. <xref ref-type="fig" rid="F8444876">4</xref>). <bold>Asexual morph</bold>: Conidiophores 370–206 μm long (x̅ = 270.9 μm, SD = 81.8, n = 18), 9.8–4.2 μm wide (x̅ = 6.5 μm, SD = 2.1, n = 18), mononematous, unbranched, erect, straight to slightly flexuous towards the apex, single, 4–5-septate, the lower part is black and the upper one is light brown or hyaline, smooth. Conidiogenous cells 10– 14 μm long (x̅ = 12 μm, SD = 2, n = 20), 2.5–3.5 μm wide (x̅ = 3 μm, SD = 0.5, n = 20), polyblastic, integrated, terminal, sometimes becoming intercalary, sympodially elongated, denticulate, denticles narrow cylindrical, hyaline. Conidial secession schizolytic. Conidia 17–25.6 μm long (x̅ = 22.1 μm, SD =3.6, n = 25), 2.8–9 μm wide (x̅ = 7.8 μm, SD = 1.3, n = 25), solitary, acropleurogenous, half-moon, guttulate, hyaline, 2–3-septate, smooth-walled. <bold>Sexual morph</bold>: Undetermined.</p></tp:treatment-sec><tp:treatment-sec sec-type="Etymology"><title>Etymology</title><p>With reference to Yunnan Province where the type specimen was found.</p></tp:treatment-sec><tp:treatment-sec sec-type="Notes"><title>Notes</title><p><italic><tp:taxon-name><tp:taxon-name-part taxon-name-part-type="genus" reg="Pleurothecium">Pleurothecium</tp:taxon-name-part></tp:taxon-name></italic> is characterisedby the distinct brown conidiophores and polyblastic, sympodially extended, densiculate conidiogenic cells (<xref ref-type="bibr" rid="B8442669">Monteiro et al. 2016</xref>). <italic><tp:taxon-name><tp:taxon-name-part taxon-name-part-type="genus" reg="Pleurothecium">Pleurothecium</tp:taxon-name-part><tp:taxon-name-part taxon-name-part-type="species" reg="yunanensis">yunanensis</tp:taxon-name-part></tp:taxon-name></italic> superficially resembles <italic><tp:taxon-name><tp:taxon-name-part taxon-name-part-type="genus" reg="Phaeoisaria">P.</tp:taxon-name-part><tp:taxon-name-part taxon-name-part-type="species" reg="leptospermi">leptospermi</tp:taxon-name-part></tp:taxon-name></italic> J.A. Cooper and <italic><tp:taxon-name><tp:taxon-name-part taxon-name-part-type="genus" reg="Phaeoisaria">P.</tp:taxon-name-part><tp:taxon-name-part taxon-name-part-type="species" reg="pulneyense">pulneyense</tp:taxon-name-part></tp:taxon-name></italic> Subram. &amp; Bhat, but <italic><tp:taxon-name><tp:taxon-name-part taxon-name-part-type="genus" reg="Phaeoisaria">P.</tp:taxon-name-part><tp:taxon-name-part taxon-name-part-type="species" reg="leptospermi">leptospermi</tp:taxon-name-part></tp:taxon-name></italic> differs by its smaller (15–18 × 4–5 μm vs. 17–25.6 × 2.8–9 μm) versicolored conidia with three eusepta (<xref ref-type="bibr" rid="B8442063">Cooper 2005</xref>); <italic><tp:taxon-name><tp:taxon-name-part taxon-name-part-type="genus" reg="Phaeoisaria">P.</tp:taxon-name-part><tp:taxon-name-part taxon-name-part-type="species" reg="pulneyense">pulneyense</tp:taxon-name-part></tp:taxon-name></italic> differs by its cylindrical to fusiform, larger conidia (23–30 × 7–8.4 µm vs. 17–25.6 × 2.8–9) with three eusepta (<xref ref-type="bibr" rid="B8442963">Subramanian and Bhat 1987</xref>).</p></tp:treatment-sec><tp:treatment-sec><!--Section generated to contain objects referenced in tp:taxon-treatment.--><fig id="F8444876" position="float" orientation="portrait"><object-id xmlns:xlink="http://www.w3.org/1999/xlink" content-type="arpha" xlink:type="simple">F353140F-57C9-579E-92F2-5E74D4DF1D46</object-id><object-id xmlns:xlink="http://www.w3.org/1999/xlink" content-type="doi" xlink:type="simple">10.3897/BDJ.11.e101629.figure4</object-id><label>Figure 4.</label><caption><p><italic><tp:taxon-name><tp:taxon-name-part taxon-name-part-type="genus" reg="Pleurothecium">Pleurothecium</tp:taxon-name-part><tp:taxon-name-part taxon-name-part-type="species" reg="yunnanensis">yunnanensis</tp:taxon-name-part></tp:taxon-name></italic> (GMB0395, holotype). <bold>A, B</bold> Colonies on natural substratum; <bold>C</bold> Conidiophore; <bold>D, E</bold> Conidiogenous cells and conidia; <bold>F</bold> Conidiogenous cells; <bold>G−I</bold> Conidia. Scale bars: A=0.5 mm, B = 0.5 mm, C = 50 μm, D = 30 μm, E = 15 μm, F−I =10 μm.</p></caption><graphic xmlns:xlink="http://www.w3.org/1999/xlink" xlink:href="bdj-11-e101629-g004.jpg" position="float" id="oo_796672.jpg" orientation="portrait" xlink:type="simple"><uri content-type="original_file" xlink:type="simple">https://binary.pensoft.net/fig/796672</uri></graphic></fig></tp:treatment-sec><ref-list><ref id="B8442669"><element-citation xmlns:xlink="http://www.w3.org/1999/xlink" publication-type="article" xlink:type="simple"><person-group person-group-type="author"><name name-style="western"><surname>Monteiro</surname><given-names>J. S.</given-names></name><name name-style="western"><surname>Gusmão</surname><given-names>L. F. P.</given-names></name><name name-style="western"><surname>Castañeda-Ruiz</surname><given-names>R. F.</given-names></name></person-group><year>2016</year><article-title><italic><tp:taxon-name><tp:taxon-name-part taxon-name-part-type="genus" reg="Pleurothecium">Pleurothecium</tp:taxon-name-part><tp:taxon-name-part taxon-name-part-type="species" reg="bicoloratum">bicoloratum</tp:taxon-name-part></tp:taxon-name></italic> &amp; <italic><tp:taxon-name><tp:taxon-name-part taxon-name-part-type="genus" reg="Sporidesmiopsis">Sporidesmiopsis</tp:taxon-name-part><tp:taxon-name-part taxon-name-part-type="species" reg="pluriseptata">pluriseptata</tp:taxon-name-part></tp:taxon-name></italic> spp nov from Brazil.</article-title><source>Mycotaxon</source><volume>131</volume><issue>1</issue><fpage>145</fpage><lpage>152</lpage><pub-id pub-id-type="doi">10.5248/131.145</pub-id></element-citation></ref><ref id="B8442063"><element-citation xmlns:xlink="http://www.w3.org/1999/xlink" publication-type="article" xlink:type="simple"><person-group person-group-type="author"><name name-style="western"><surname>Cooper</surname><given-names>J. A.</given-names></name></person-group><year>2005</year><article-title>New Zealand hyphomycete fungi: additional records, new species, and notes on interesting collections</article-title><source>New Zealand Journal of Botany</source><volume>43</volume><issue>1</issue><fpage>323</fpage><lpage>349</lpage><pub-id pub-id-type="doi">10.1080/0028825X.2005.9512957</pub-id></element-citation></ref><ref id="B8442963"><element-citation xmlns:xlink="http://www.w3.org/1999/xlink" publication-type="article" xlink:type="simple"><person-group person-group-type="author"><name name-style="western"><surname>Subramanian</surname><given-names>C. V.</given-names></name><name name-style="western"><surname>Bhat</surname><given-names>D. J.</given-names></name></person-group><year>1987</year><article-title><tp:taxon-name><tp:taxon-name-part taxon-name-part-type="above-genus">Hyphomycetes</tp:taxon-name-part></tp:taxon-name> from south India I. Some new taxa</article-title><source>Kavaka</source><volume>15</volume><issue>1-2</issue><fpage>41</fpage><lpage>74</lpage></element-citation></ref></ref-list></tp:taxon-treatment>
