# Supplementary material for: Additions to hyphomycetes from Yungui Plateau, China with three new species (Ascomycota, Sordariomycetes)
Source: Biodivers Data J. 2023 May 15;11:e101629. doi: 10.3897/BDJ.11.e101629 (PMC10848564; doi:10.3897/BDJ.11.e101629)
Supplement: XML Treatment for Brachysporiella pulchra [file BDJ.11.e101629-treatment4.xml]

<!DOCTYPE tp:taxon-treatment
  PUBLIC "-//TaxonX//DTD Taxonomic Treatment Publishing DTD v0 20100105//EN" "tax-treatment-NSO.dtd">
<tp:taxon-treatment xmlns:tp="http://www.plazi.org/taxpub"><tp:treatment-meta><mixed-citation publication-type="journal"><person-group><name><surname>Chun-Sheng</surname><given-names>Long</given-names></name><name><surname>You-Peng</surname><given-names>Wu</given-names></name><name><surname>Xu</surname><given-names>Zhang</given-names></name><name><surname>Yan</surname><given-names>Lin</given-names></name><name><surname>Xiang-Chun</surname><given-names>Shen</given-names></name><name><surname>Jian</surname><given-names>Ma</given-names></name><name><surname>Qi-Rui</surname><given-names>LI</given-names></name></person-group><article-title>Additions to hyphomycetes from Yungui Plateau, China with three new species (<tp:taxon-name><tp:taxon-name-part taxon-name-part-type="phylum">Ascomycota</tp:taxon-name-part></tp:taxon-name>, <tp:taxon-name><tp:taxon-name-part taxon-name-part-type="class">Sordariomycetes</tp:taxon-name-part></tp:taxon-name>)</article-title><source>Biodivers Data J</source><day>15</day><month>05</month><year>2023</year><volume>11</volume><pub-id pub-id-type="doi">10.3897/BDJ.11.e101629</pub-id></mixed-citation></tp:treatment-meta><tp:nomenclature><tp:taxon-name>
            <object-id xmlns:xlink="http://www.w3.org/1999/xlink" content-type="arpha" xlink:type="simple">06CEF810-8CF1-58BF-8E4A-5FB9CFCC3817</object-id>
            <tp:taxon-name-part taxon-name-part-type="genus">Brachysporiella</tp:taxon-name-part>
            <tp:taxon-name-part taxon-name-part-type="species">pulchra</tp:taxon-name-part>
            <object-id xmlns:xlink="http://www.w3.org/1999/xlink" xlink:type="simple" object-id-type="MycoBank">555675</object-id>
          </tp:taxon-name><tp:taxon-authority>(Subram.) S. Hughes, New Zeal. J. Bot. 17(2): 184 (1979)</tp:taxon-authority></tp:nomenclature><tp:treatment-sec sec-type="materials"><title>Materials</title><list list-type="alpha-lower" list-content="occurrences"><list-item><p><bold>Type status:</bold> <named-content xmlns:xlink="http://www.w3.org/1999/xlink" content-type="dwc:typeStatus" xlink:type="simple">Other material</named-content>. <bold>Occurrence:</bold> recordedBy: <named-content xmlns:xlink="http://www.w3.org/1999/xlink" content-type="dwc:recordedBy" xlink:type="simple">Chun-Sheng Long</named-content>; occurrenceID: <named-content xmlns:xlink="http://www.w3.org/1999/xlink" content-type="dwc:occurrenceID" xlink:type="simple">E1A38663-4F73-5C35-9B0B-3985BFA64030</named-content>; <bold>Taxon:</bold> scientificName: <named-content xmlns:xlink="http://www.w3.org/1999/xlink" content-type="dwc:scientificName" xlink:type="simple"><italic><tp:taxon-name><tp:taxon-name-part taxon-name-part-type="genus" reg="Brachysporiella">Brachysporiella</tp:taxon-name-part><tp:taxon-name-part taxon-name-part-type="species" reg="pulchra">pulchra</tp:taxon-name-part></tp:taxon-name></italic></named-content>; <bold>Location:</bold> continent: <named-content xmlns:xlink="http://www.w3.org/1999/xlink" content-type="dwc:continent" xlink:type="simple">Asia</named-content>; country: <named-content xmlns:xlink="http://www.w3.org/1999/xlink" content-type="dwc:country" xlink:type="simple">China</named-content>; stateProvince: <named-content xmlns:xlink="http://www.w3.org/1999/xlink" content-type="dwc:stateProvince" xlink:type="simple">Yunnan</named-content>; county: <named-content xmlns:xlink="http://www.w3.org/1999/xlink" content-type="dwc:county" xlink:type="simple">Nanjian Yi Autonomous County</named-content>; locality: <named-content xmlns:xlink="http://www.w3.org/1999/xlink" content-type="dwc:locality" xlink:type="simple">Lingbaoshan National Forest Park</named-content>; verbatimElevation: <named-content xmlns:xlink="http://www.w3.org/1999/xlink" content-type="dwc:verbatimElevation" xlink:type="simple">2338 m</named-content>; verbatimCoordinates: <named-content xmlns:xlink="http://www.w3.org/1999/xlink" content-type="dwc:verbatimCoordinates" xlink:type="simple">24.7864N, 100.4352E</named-content>; <bold>Identification:</bold> identifiedBy: <named-content xmlns:xlink="http://www.w3.org/1999/xlink" content-type="dwc:identifiedBy" xlink:type="simple">Chun-Sheng Long, Qi-Rui Li &amp; Jian Ma</named-content>; <bold>Event:</bold> eventDate: <named-content xmlns:xlink="http://www.w3.org/1999/xlink" content-type="dwc:eventDate" xlink:type="simple">18/8/2021</named-content>; habitat: <named-content xmlns:xlink="http://www.w3.org/1999/xlink" content-type="dwc:habitat" xlink:type="simple">on decaying wood</named-content>; <bold>Record Level:</bold> collectionID: <named-content xmlns:xlink="http://www.w3.org/1999/xlink" content-type="dwc:collectionID" xlink:type="simple">GMB0410</named-content></p></list-item></list></tp:treatment-sec><tp:treatment-sec sec-type="Description"><title>Description</title><p>Conidiophores 151–395 μm long (x̅ = 269.9 μm, SD = 65.7, n = 20), 3.6–6.5 μm wide (x̅ = 5 μm, SD = 1.0, n = 20), mononematous, erect, single, brown or dark brown, smooth. Conidiogenous cells 6–12 μm long (x̅ = 9.1 μm, SD = 2, n = 20), 2.5–3.5 μm wide (x̅ = 3 μm, SD = 0.5, n = 20) ampulliform to cylindrical, brown to dark brown, Conidia 15–20 μm long (x̅ = 17.3 μm, SD =1.4, n = 20), 7.9–12 μm wide (x̅ = 10 μm, SD = 1.2, n = 20), solitary, clavate, guttulate, truncated in base, hyaline, 3-septate, smooth-walled</p><p>Also see <xref ref-type="bibr" rid="B8442289">Hughes (1979)</xref>.</p></tp:treatment-sec><tp:treatment-sec sec-type="Notes"><title>Notes</title><p><italic><tp:taxon-name><tp:taxon-name-part taxon-name-part-type="genus" reg="Brachysporiella">Brachysporiella</tp:taxon-name-part><tp:taxon-name-part taxon-name-part-type="species" reg="pulchra">pulchra</tp:taxon-name-part></tp:taxon-name></italic> superficially resembles <italic><tp:taxon-name><tp:taxon-name-part taxon-name-part-type="genus" reg="Brachysporiella">B.</tp:taxon-name-part><tp:taxon-name-part taxon-name-part-type="species" reg="gayana">gayana</tp:taxon-name-part></tp:taxon-name></italic> Bat, but the conidia in <italic><tp:taxon-name><tp:taxon-name-part taxon-name-part-type="genus" reg="Brachysporiella">B.</tp:taxon-name-part><tp:taxon-name-part taxon-name-part-type="species" reg="pulchra">pulchra</tp:taxon-name-part></tp:taxon-name></italic> are smaller (24–26 × 10.5–12.5 µm vs. 30–38 × 13–21.5 µm) (<xref ref-type="bibr" rid="B8442500">Li et al. 2019</xref>) and its conidiophores are branched. <italic><tp:taxon-name><tp:taxon-name-part taxon-name-part-type="genus" reg="Brachysporiella">B.</tp:taxon-name-part><tp:taxon-name-part taxon-name-part-type="species" reg="pulchra">pulchra</tp:taxon-name-part></tp:taxon-name></italic> has been recorded from China, India and Japan (<xref ref-type="bibr" rid="B8442153">Gao 2016</xref>).</p></tp:treatment-sec><ref-list><ref id="B8442289"><element-citation xmlns:xlink="http://www.w3.org/1999/xlink" publication-type="article" xlink:type="simple"><person-group person-group-type="author"><name name-style="western"><surname>Hughes</surname><given-names>S. J.</given-names></name></person-group><year>1979</year><article-title>Relocation of species of <italic><tp:taxon-name><tp:taxon-name-part taxon-name-part-type="genus" reg="Endophragmia">Endophragmia</tp:taxon-name-part></tp:taxon-name></italic> auct. with notes on relevant generic names</article-title><source>New Zealand Journal of Botany</source><volume>17</volume><issue>2</issue><fpage>139</fpage><lpage>188</lpage><pub-id pub-id-type="doi">10.1080/0028825X.1979.10426887</pub-id></element-citation></ref><ref id="B8442500"><element-citation xmlns:xlink="http://www.w3.org/1999/xlink" publication-type="article" xlink:type="simple"><person-group person-group-type="author"><name name-style="western"><surname>Li</surname><given-names>X. X.</given-names></name><name name-style="western"><surname>Xiao</surname><given-names>Z.</given-names></name><name name-style="western"><surname>LIU</surname><given-names>T.</given-names></name><name name-style="western"><surname>Lu</surname><given-names>Z. Z.</given-names></name><name name-style="western"><surname>Song</surname><given-names>P. Y.</given-names></name></person-group><year>2019</year><article-title>Ten provincial newly recorded species of dematiaceous hyphomycetes in Chishui River Basin, Guizhou</article-title><source>Chinese Journal of Tropical Crops</source><volume>40</volume><issue>6</issue><fpage>1153</fpage><lpage>1162</lpage><pub-id pub-id-type="doi">10.3969/j.issn.1000-2561.2019.06.017</pub-id></element-citation></ref><ref id="B8442153"><element-citation xmlns:xlink="http://www.w3.org/1999/xlink" publication-type="book" xlink:type="simple"><person-group person-group-type="author"><name name-style="western"><surname>Gao</surname><given-names>J. M.</given-names></name></person-group><year>2016</year><source>Taxonomic studies on fallen dead wood dematiaceous hyphomycetes from six provinces in China</source><publisher-name>Gao, J.M.</publisher-name><size units="page">57</size></element-citation></ref></ref-list></tp:taxon-treatment>
