# Supplementary material for: Additions to hyphomycetes from Yungui Plateau, China with three new species (Ascomycota, Sordariomycetes)
Source: Biodivers Data J. 2023 May 15;11:e101629. doi: 10.3897/BDJ.11.e101629 (PMC10848564; doi:10.3897/BDJ.11.e101629)
Supplement: XML Treatment for Brachysporiella setosa [file BDJ.11.e101629-treatment5.xml]

<!DOCTYPE tp:taxon-treatment
  PUBLIC "-//TaxonX//DTD Taxonomic Treatment Publishing DTD v0 20100105//EN" "tax-treatment-NSO.dtd">
<tp:taxon-treatment xmlns:tp="http://www.plazi.org/taxpub"><tp:treatment-meta><mixed-citation publication-type="journal"><person-group><name><surname>Chun-Sheng</surname><given-names>Long</given-names></name><name><surname>You-Peng</surname><given-names>Wu</given-names></name><name><surname>Xu</surname><given-names>Zhang</given-names></name><name><surname>Yan</surname><given-names>Lin</given-names></name><name><surname>Xiang-Chun</surname><given-names>Shen</given-names></name><name><surname>Jian</surname><given-names>Ma</given-names></name><name><surname>Qi-Rui</surname><given-names>LI</given-names></name></person-group><article-title>Additions to hyphomycetes from Yungui Plateau, China with three new species (<tp:taxon-name><tp:taxon-name-part taxon-name-part-type="phylum">Ascomycota</tp:taxon-name-part></tp:taxon-name>, <tp:taxon-name><tp:taxon-name-part taxon-name-part-type="class">Sordariomycetes</tp:taxon-name-part></tp:taxon-name>)</article-title><source>Biodivers Data J</source><day>15</day><month>05</month><year>2023</year><volume>11</volume><pub-id pub-id-type="doi">10.3897/BDJ.11.e101629</pub-id></mixed-citation></tp:treatment-meta><tp:nomenclature><tp:taxon-name>
            <object-id xmlns:xlink="http://www.w3.org/1999/xlink" content-type="arpha" xlink:type="simple">DBE09757-AD18-5C20-A7A2-9591D54A9BF5</object-id>
            <tp:taxon-name-part taxon-name-part-type="genus">Brachysporiella</tp:taxon-name-part>
            <tp:taxon-name-part taxon-name-part-type="species">setosa</tp:taxon-name-part>
            <object-id xmlns:xlink="http://www.w3.org/1999/xlink" xlink:type="simple" object-id-type="MycoBank">293842</object-id>
          </tp:taxon-name><tp:taxon-authority>(Berk. &amp; M.A. Curtis) M.B. Ellis, Mycol. Pap. 72: 17(1959)</tp:taxon-authority></tp:nomenclature><tp:treatment-sec sec-type="materials"><title>Materials</title><list list-type="alpha-lower" list-content="occurrences"><list-item><p><bold>Type status:</bold> <named-content xmlns:xlink="http://www.w3.org/1999/xlink" content-type="dwc:typeStatus" xlink:type="simple">Other material</named-content>. <bold>Occurrence:</bold> recordedBy: <named-content xmlns:xlink="http://www.w3.org/1999/xlink" content-type="dwc:recordedBy" xlink:type="simple">Chun-Sheng Long</named-content>; occurrenceID: <named-content xmlns:xlink="http://www.w3.org/1999/xlink" content-type="dwc:occurrenceID" xlink:type="simple">8E2A7219-6507-5A85-BC9D-828B5DC7DA54</named-content>; <bold>Taxon:</bold> scientificName: <named-content xmlns:xlink="http://www.w3.org/1999/xlink" content-type="dwc:scientificName" xlink:type="simple"><italic><tp:taxon-name><tp:taxon-name-part taxon-name-part-type="genus" reg="Brachysporiella">Brachysporiella</tp:taxon-name-part><tp:taxon-name-part taxon-name-part-type="species" reg="setosa">setosa</tp:taxon-name-part></tp:taxon-name></italic></named-content>; <bold>Location:</bold> continent: <named-content xmlns:xlink="http://www.w3.org/1999/xlink" content-type="dwc:continent" xlink:type="simple">Asia</named-content>; country: <named-content xmlns:xlink="http://www.w3.org/1999/xlink" content-type="dwc:country" xlink:type="simple">China</named-content>; stateProvince: <named-content xmlns:xlink="http://www.w3.org/1999/xlink" content-type="dwc:stateProvince" xlink:type="simple">Qiannan Buyei and Miao Autonomous Prefecture</named-content>; county: <named-content xmlns:xlink="http://www.w3.org/1999/xlink" content-type="dwc:county" xlink:type="simple">Libo County</named-content>; locality: <named-content xmlns:xlink="http://www.w3.org/1999/xlink" content-type="dwc:locality" xlink:type="simple">unknow mountain</named-content>; verbatimElevation: <named-content xmlns:xlink="http://www.w3.org/1999/xlink" content-type="dwc:verbatimElevation" xlink:type="simple">877 m</named-content>; verbatimCoordinates: <named-content xmlns:xlink="http://www.w3.org/1999/xlink" content-type="dwc:verbatimCoordinates" xlink:type="simple">25.1203N, 107.3243E</named-content>; <bold>Identification:</bold> identifiedBy: <named-content xmlns:xlink="http://www.w3.org/1999/xlink" content-type="dwc:identifiedBy" xlink:type="simple">Chun-Sheng Long, Qi-Rui Li &amp; Jian Ma</named-content>; <bold>Event:</bold> eventDate: <named-content xmlns:xlink="http://www.w3.org/1999/xlink" content-type="dwc:eventDate" xlink:type="simple">21/11/2021</named-content>; habitat: <named-content xmlns:xlink="http://www.w3.org/1999/xlink" content-type="dwc:habitat" xlink:type="simple">On decaying wood</named-content>; <bold>Record Level:</bold> collectionID: <named-content xmlns:xlink="http://www.w3.org/1999/xlink" content-type="dwc:collectionID" xlink:type="simple">GMB0399</named-content></p></list-item></list></tp:treatment-sec><tp:treatment-sec sec-type="Description"><title>Description</title><p>Conidiophores 300–450 μm long (x̅ = 360.4 μm, SD = 30.8, n = 20), 3.6–6.5 μm wide (x̅ = 4.7 μm, SD = 0.92, n = 20), mononematous, branched in apex, erect, single, 5–7 septate, brown or dark brown, smooth. Conidiogenous cells lacking. Conidia 20–38 μm long (x̅ = 25.8 μm, SD =4.9, n = 20), 17–23 μm wide (x̅ = 18.4 μm, SD = 2.2, n = 20). Pyriform or obovoid brown or dark brown.</p><p>Also see <xref ref-type="bibr" rid="B8442280">Hughes (1958)</xref> and <xref ref-type="bibr" rid="B8442126">Ellis (1959)</xref>.</p></tp:treatment-sec><tp:treatment-sec sec-type="Notes"><title>Notes</title><p>This species was originally assigned to <italic><tp:taxon-name><tp:taxon-name-part taxon-name-part-type="genus" reg="Monotospora">Monotospora</tp:taxon-name-part></tp:taxon-name></italic> Corda by Berk and Curtis and later was transferred to <italic><tp:taxon-name><tp:taxon-name-part taxon-name-part-type="genus" reg="Phragmocephala">Phragmocephala</tp:taxon-name-part></tp:taxon-name></italic> E.W. Mason &amp; S. Hughes, <italic><tp:taxon-name><tp:taxon-name-part taxon-name-part-type="genus" reg="Monosporella">Monosporella</tp:taxon-name-part></tp:taxon-name></italic> S. Hughes and <italic><tp:taxon-name><tp:taxon-name-part taxon-name-part-type="genus" reg="Monotosporella">Monotosporella</tp:taxon-name-part></tp:taxon-name></italic> S. Hughes (<xref ref-type="bibr" rid="B8442280">Hughes 1958</xref>). <xref ref-type="bibr" rid="B8442126">Ellis (1959)</xref> transferred it to <italic><tp:taxon-name><tp:taxon-name-part taxon-name-part-type="genus" reg="Brachysporiella">Brachysporiella</tp:taxon-name-part></tp:taxon-name></italic> Bat. as <italic><tp:taxon-name><tp:taxon-name-part taxon-name-part-type="genus" reg="Brachysporiella">Brachysporiella</tp:taxon-name-part><tp:taxon-name-part taxon-name-part-type="species" reg="setose">setose</tp:taxon-name-part></tp:taxon-name></italic>. <xref ref-type="bibr" rid="B8442153">Gao (2016)</xref> found this species in Shunhuang Mountain, Hunan Province. This fungus is mainly distributed in South Carolina and usually found on rotten wood (<xref ref-type="bibr" rid="B8442874">Sadowski et al. 2012</xref>). <italic><tp:taxon-name><tp:taxon-name-part taxon-name-part-type="genus" reg="Brachysporiella">B.</tp:taxon-name-part><tp:taxon-name-part taxon-name-part-type="species" reg="setosa">setosa</tp:taxon-name-part></tp:taxon-name></italic> is very close to <italic><tp:taxon-name><tp:taxon-name-part taxon-name-part-type="genus" reg="Brachysporiella">B.</tp:taxon-name-part><tp:taxon-name-part taxon-name-part-type="species" reg="rhizoidea">rhizoidea</tp:taxon-name-part></tp:taxon-name></italic> (V. Rao &amp; de Hoog) W.P. Wu in morphology, but the conidiophores of <italic><tp:taxon-name><tp:taxon-name-part taxon-name-part-type="genus" reg="Brachysporiella">B.</tp:taxon-name-part><tp:taxon-name-part taxon-name-part-type="species" reg="setosa">setosa</tp:taxon-name-part></tp:taxon-name></italic> are shorter (140–260 × 4.5–6 μm vs. 50–80 × 4–5 μm) (<xref ref-type="bibr" rid="B8443063">Tsui et al. 2001</xref>, <xref ref-type="bibr" rid="B8442874">Sadowski et al. 2012</xref>).</p></tp:treatment-sec><ref-list><ref id="B8442280"><element-citation xmlns:xlink="http://www.w3.org/1999/xlink" publication-type="article" xlink:type="simple"><person-group person-group-type="author"><name name-style="western"><surname>Hughes</surname><given-names>S. J.</given-names></name></person-group><year>1958</year><article-title>Revisiones hyphomycetum aliquot cum appendice de nominibus rejiciendis</article-title><source>Canadian Journal of Botany</source><volume>36</volume><issue>6</issue><fpage>727</fpage><lpage>836</lpage><pub-id pub-id-type="doi">10.1139/b58-067</pub-id></element-citation></ref><ref id="B8442126"><element-citation xmlns:xlink="http://www.w3.org/1999/xlink" publication-type="article" xlink:type="simple"><person-group person-group-type="author"><name name-style="western"><surname>Ellis</surname><given-names>M. B.</given-names></name></person-group><year>1959</year><article-title><italic><tp:taxon-name><tp:taxon-name-part taxon-name-part-type="genus" reg="Clasterosporium">Clasterosporium</tp:taxon-name-part></tp:taxon-name></italic> and some allied dematiaceae-phragmosporae. II</article-title><source>Mycological Papers</source><volume>72</volume><fpage>1</fpage><lpage>75</lpage></element-citation></ref><ref id="B8442153"><element-citation xmlns:xlink="http://www.w3.org/1999/xlink" publication-type="book" xlink:type="simple"><person-group person-group-type="author"><name name-style="western"><surname>Gao</surname><given-names>J. M.</given-names></name></person-group><year>2016</year><source>Taxonomic studies on fallen dead wood dematiaceous hyphomycetes from six provinces in China</source><publisher-name>Gao, J.M.</publisher-name><size units="page">57</size></element-citation></ref><ref id="B8442874"><element-citation xmlns:xlink="http://www.w3.org/1999/xlink" publication-type="article" xlink:type="simple"><person-group person-group-type="author"><name name-style="western"><surname>Sadowski</surname><given-names>E. M.</given-names></name><name name-style="western"><surname>Beimforde</surname><given-names>C.</given-names></name><name name-style="western"><surname>Gube</surname><given-names>M.</given-names></name><name name-style="western"><surname>Rikkinen</surname><given-names>J.</given-names></name><name name-style="western"><surname>Singh</surname><given-names>H.</given-names></name><name name-style="western"><surname>Seyfullah</surname><given-names>L. J.</given-names></name><name name-style="western"><surname>Heinrichs</surname><given-names>J.</given-names></name><name name-style="western"><surname>Nascimbene</surname><given-names>P. C.</given-names></name><name name-style="western"><surname>Reitner</surname><given-names>J.</given-names></name><name name-style="western"><surname>Schmidt</surname><given-names>A. R.</given-names></name></person-group><year>2012</year><article-title>The anamorphic genus <italic><tp:taxon-name><tp:taxon-name-part taxon-name-part-type="genus" reg="Monotosporella">Monotosporella</tp:taxon-name-part></tp:taxon-name></italic> (<tp:taxon-name><tp:taxon-name-part taxon-name-part-type="phylum">Ascomycota</tp:taxon-name-part></tp:taxon-name>) from Eocene amber and from modern Agathis resin</article-title><source>Fungal Biology</source><volume>116</volume><fpage>1099</fpage><lpage>1110</lpage><pub-id pub-id-type="doi">10.1016/j.funbio.2012.08.003</pub-id></element-citation></ref><ref id="B8443063"><element-citation xmlns:xlink="http://www.w3.org/1999/xlink" publication-type="article" xlink:type="simple"><person-group person-group-type="author"><name name-style="western"><surname>Tsui</surname><given-names>C. K.</given-names></name><name name-style="western"><surname>Goh</surname><given-names>T. K.</given-names></name><name name-style="western"><surname>Hyde</surname><given-names>K. D.</given-names></name><name name-style="western"><surname>Hodgkiss</surname><given-names>I. J.</given-names></name></person-group><year>2001</year><article-title>New species or records of <italic><tp:taxon-name><tp:taxon-name-part taxon-name-part-type="genus" reg="Cacumisporium">Cacumisporium</tp:taxon-name-part></tp:taxon-name></italic>, <italic><tp:taxon-name><tp:taxon-name-part taxon-name-part-type="genus" reg="Helicosporium">Helicosporium</tp:taxon-name-part></tp:taxon-name></italic>, <italic><tp:taxon-name><tp:taxon-name-part taxon-name-part-type="genus" reg="Monotosporella">Monotosporella</tp:taxon-name-part></tp:taxon-name></italic> and <italic><tp:taxon-name><tp:taxon-name-part taxon-name-part-type="genus" reg="Bahusutrabeeja">Bahusutrabeeja</tp:taxon-name-part></tp:taxon-name></italic> on submerged wood in Hong Kong streams</article-title><source>Mycologia</source><volume>93</volume><issue>2</issue><fpage>389</fpage><lpage>397</lpage><pub-id pub-id-type="doi">10.1080/00275514.2001.12063170</pub-id></element-citation></ref></ref-list></tp:taxon-treatment>
