# Supplementary material for: Additions to hyphomycetes from Yungui Plateau, China with three new species (Ascomycota, Sordariomycetes)
Source: Biodivers Data J. 2023 May 15;11:e101629. doi: 10.3897/BDJ.11.e101629 (PMC10848564; doi:10.3897/BDJ.11.e101629)
Supplement: XML Treatment for Chloridium gonytrichii [file BDJ.11.e101629-treatment7.xml]

<!DOCTYPE tp:taxon-treatment
  PUBLIC "-//TaxonX//DTD Taxonomic Treatment Publishing DTD v0 20100105//EN" "tax-treatment-NSO.dtd">
<tp:taxon-treatment xmlns:tp="http://www.plazi.org/taxpub"><tp:treatment-meta><mixed-citation publication-type="journal"><person-group><name><surname>Chun-Sheng</surname><given-names>Long</given-names></name><name><surname>You-Peng</surname><given-names>Wu</given-names></name><name><surname>Xu</surname><given-names>Zhang</given-names></name><name><surname>Yan</surname><given-names>Lin</given-names></name><name><surname>Xiang-Chun</surname><given-names>Shen</given-names></name><name><surname>Jian</surname><given-names>Ma</given-names></name><name><surname>Qi-Rui</surname><given-names>LI</given-names></name></person-group><article-title>Additions to hyphomycetes from Yungui Plateau, China with three new species (<tp:taxon-name><tp:taxon-name-part taxon-name-part-type="phylum">Ascomycota</tp:taxon-name-part></tp:taxon-name>, <tp:taxon-name><tp:taxon-name-part taxon-name-part-type="class">Sordariomycetes</tp:taxon-name-part></tp:taxon-name>)</article-title><source>Biodivers Data J</source><day>15</day><month>05</month><year>2023</year><volume>11</volume><pub-id pub-id-type="doi">10.3897/BDJ.11.e101629</pub-id></mixed-citation></tp:treatment-meta><tp:nomenclature><tp:taxon-name>
            <object-id xmlns:xlink="http://www.w3.org/1999/xlink" content-type="arpha" xlink:type="simple">22CDBFDC-F168-57AD-B676-506AEA95B496</object-id>
            <tp:taxon-name-part taxon-name-part-type="genus">Chloridium</tp:taxon-name-part>
            <tp:taxon-name-part taxon-name-part-type="species">gonytrichii</tp:taxon-name-part>
            <object-id xmlns:xlink="http://www.w3.org/1999/xlink" xlink:type="simple" object-id-type="MycoBank">816827</object-id>
          </tp:taxon-name><tp:taxon-authority>(F.A. Fernández &amp; Huhndorf) Réblová &amp; Seifert, IMA Fungus 7(1): 134 (2016)</tp:taxon-authority></tp:nomenclature><tp:treatment-sec sec-type="materials"><title>Materials</title><list list-type="alpha-lower" list-content="occurrences"><list-item><p><bold>Type status:</bold> <named-content xmlns:xlink="http://www.w3.org/1999/xlink" content-type="dwc:typeStatus" xlink:type="simple">Other material</named-content>. <bold>Occurrence:</bold> recordedBy: <named-content xmlns:xlink="http://www.w3.org/1999/xlink" content-type="dwc:recordedBy" xlink:type="simple">Chun-Sheng Long</named-content>; occurrenceID: <named-content xmlns:xlink="http://www.w3.org/1999/xlink" content-type="dwc:occurrenceID" xlink:type="simple">619B5938-2358-5CCE-831B-AFAA7FA04C90</named-content>; <bold>Taxon:</bold> scientificName: <named-content xmlns:xlink="http://www.w3.org/1999/xlink" content-type="dwc:scientificName" xlink:type="simple"><italic><tp:taxon-name><tp:taxon-name-part taxon-name-part-type="genus" reg="Chloridium">Chloridium</tp:taxon-name-part><tp:taxon-name-part taxon-name-part-type="species" reg="gonytrichii">gonytrichii</tp:taxon-name-part></tp:taxon-name></italic></named-content>; <bold>Location:</bold> continent: <named-content xmlns:xlink="http://www.w3.org/1999/xlink" content-type="dwc:continent" xlink:type="simple">Asia</named-content>; country: <named-content xmlns:xlink="http://www.w3.org/1999/xlink" content-type="dwc:country" xlink:type="simple">China</named-content>; stateProvince: <named-content xmlns:xlink="http://www.w3.org/1999/xlink" content-type="dwc:stateProvince" xlink:type="simple">Guizhou</named-content>; county: <named-content xmlns:xlink="http://www.w3.org/1999/xlink" content-type="dwc:county" xlink:type="simple">Luodian</named-content>; locality: <named-content xmlns:xlink="http://www.w3.org/1999/xlink" content-type="dwc:locality" xlink:type="simple">Hongshui River</named-content>; verbatimElevation: <named-content xmlns:xlink="http://www.w3.org/1999/xlink" content-type="dwc:verbatimElevation" xlink:type="simple">39 m</named-content>; verbatimCoordinates: <named-content xmlns:xlink="http://www.w3.org/1999/xlink" content-type="dwc:verbatimCoordinates" xlink:type="simple">25.2239N, 106.5340E</named-content>; <bold>Identification:</bold> identifiedBy: <named-content xmlns:xlink="http://www.w3.org/1999/xlink" content-type="dwc:identifiedBy" xlink:type="simple">Chun-Sheng Long, Qi-Rui Li &amp; Jian Ma</named-content>; <bold>Event:</bold> eventDate: <named-content xmlns:xlink="http://www.w3.org/1999/xlink" content-type="dwc:eventDate" xlink:type="simple">18/9/2021</named-content>; habitat: <named-content xmlns:xlink="http://www.w3.org/1999/xlink" content-type="dwc:habitat" xlink:type="simple">On decaying wood</named-content>; <bold>Record Level:</bold> collectionID: <named-content xmlns:xlink="http://www.w3.org/1999/xlink" content-type="dwc:collectionID" xlink:type="simple">GMB0409</named-content></p></list-item></list></tp:treatment-sec><tp:treatment-sec sec-type="Description"><title>Description</title><p>Conidiophores 190–346 μm long (x̅ = 294.1 μm, SD = 52.6, n = 20), 4.5–6.5 µm wide (x̅ = 5.5 μm, SD = 1.8, n = 20), mononematous, single, unbranched, septate, with 3-4 whorls of phialides in the mid-section and a single phialide at the apex, dark brown and paler towards the apex. Conidiogenous cells 10–14 μm long (x̅ = 12.5 μm, SD = 52.6, n = 20), 3–4 µm wide (x̅ = 5.5 μm, SD = 3.5, n = 20), cylindrical to lageniform, phialides, producing conidia from multiple entero-blastic conidiogenous loci and phialides borne on collar hyphae around the conidiophore. Conidia 3.5–4.5 μm long (x̅ = 4 μm, SD = 1.1, n = 20), 2.5–3.0 µm wide (x̅ = 2.5 μm, SD = 1.4, n = 20), globose to subglobose, aseptate and hyaline to subhyaline.</p><p>Also see <xref ref-type="bibr" rid="B8442135">Fernández et al. (1999)</xref>, <xref ref-type="bibr" rid="B8442792">Réblová et al. (2016b)</xref> and <xref ref-type="bibr" rid="B8442526">Luo et al. (2019)</xref>.</p></tp:treatment-sec><tp:treatment-sec sec-type="Notes"><title>Notes</title><p>This species was originally collected on decaying wood in the Caribbean national forest and described as <italic><tp:taxon-name><tp:taxon-name-part taxon-name-part-type="genus" reg="Melanopsammella">Melanopsammella</tp:taxon-name-part><tp:taxon-name-part taxon-name-part-type="species" reg="gonytrichii">gonytrichii</tp:taxon-name-part></tp:taxon-name></italic> F.A. Fernández &amp; Huhndorf (<xref ref-type="bibr" rid="B8442144">Fernández and Huhndorf 2005</xref>), but later it was renamed as <italic><tp:taxon-name><tp:taxon-name-part taxon-name-part-type="genus" reg="Chloridium">Chloridium</tp:taxon-name-part><tp:taxon-name-part taxon-name-part-type="species" reg="gonytrichii">gonytrichii</tp:taxon-name-part></tp:taxon-name></italic> by <xref ref-type="bibr" rid="B8442792">Réblová et al. (2016b)</xref>.</p></tp:treatment-sec><ref-list><ref id="B8442135"><element-citation xmlns:xlink="http://www.w3.org/1999/xlink" publication-type="article" xlink:type="simple"><person-group person-group-type="author"><name name-style="western"><surname>Fernández</surname><given-names>F. A.</given-names></name><name name-style="western"><surname>Lutzoni</surname><given-names>F. M.</given-names></name><name name-style="western"><surname>Huhndorf</surname><given-names>S. M.</given-names></name></person-group><year>1999</year><article-title>Teleomorph-anamorph connections: The new pyrenomycetous genus <italic><tp:taxon-name><tp:taxon-name-part taxon-name-part-type="genus" reg="Carpoligna">Carpoligna</tp:taxon-name-part></tp:taxon-name></italic> and its <italic><tp:taxon-name><tp:taxon-name-part taxon-name-part-type="genus" reg="Pleurothecium">Pleurothecium</tp:taxon-name-part></tp:taxon-name></italic> anamorph</article-title><source>Mycologia</source><volume>91</volume><fpage>251</fpage><lpage>262</lpage><pub-id pub-id-type="doi">10.1080/00275514.1999.12061015</pub-id></element-citation></ref><ref id="B8442792"><element-citation xmlns:xlink="http://www.w3.org/1999/xlink" publication-type="article" xlink:type="simple"><person-group person-group-type="author"><name name-style="western"><surname>Réblová</surname><given-names>M.</given-names></name><name name-style="western"><surname>Miller</surname><given-names>A. N</given-names></name><name name-style="western"><surname>Rossman</surname><given-names>A. Y.</given-names></name><name name-style="western"><surname>Seifert</surname><given-names>K. A.</given-names></name><name name-style="western"><surname>Crous</surname><given-names>P. W.</given-names></name><name name-style="western"><surname>Hawksworth</surname><given-names>D. L.</given-names></name><name name-style="western"><surname>Abdel- Wahab</surname><given-names>M. A.</given-names></name><name name-style="western"><surname>Cannon</surname><given-names>P. F.</given-names></name><name name-style="western"><surname>Daranagama</surname><given-names>D. A.</given-names></name><name name-style="western"><surname>De Beer</surname><given-names>Z. W.</given-names></name><name name-style="western"><surname>Huang</surname><given-names>S. K.</given-names></name><name name-style="western"><surname>Hyde</surname><given-names>K. D.</given-names></name><name name-style="western"><surname>Jayawardena</surname><given-names>R.</given-names></name><name name-style="western"><surname>Jaklitsch</surname><given-names>W.</given-names></name><name name-style="western"><surname>Jones</surname><given-names>E. B.</given-names></name><name name-style="western"><surname>Ju</surname><given-names>Y. M.</given-names></name><name name-style="western"><surname>Judith</surname><given-names>C. M.S.</given-names></name><name name-style="western"><surname>Pang</surname><given-names>K. L.</given-names></name><name name-style="western"><surname>Petrini</surname><given-names>L. E.</given-names></name><name name-style="western"><surname>Raja</surname><given-names>H. A.</given-names></name><name name-style="western"><surname>Romero</surname><given-names>A. I.</given-names></name><name name-style="western"><surname>Shearer</surname><given-names>C.</given-names></name><name name-style="western"><surname>Senanayake</surname><given-names>I. C.</given-names></name><name name-style="western"><surname>Voglmayr</surname><given-names>H.</given-names></name><name name-style="western"><surname>Weir</surname><given-names>B. S.</given-names></name><name name-style="western"><surname>Wijayawarden</surname><given-names>N. N.</given-names></name></person-group><year>2016</year><article-title>Recommendations for competing sexual−asexually typified generic names in Сordariomycetes (except <tp:taxon-name><tp:taxon-name-part taxon-name-part-type="genus" reg="Diaporthales">Diaporthales</tp:taxon-name-part></tp:taxon-name>, <tp:taxon-name><tp:taxon-name-part taxon-name-part-type="order">Hypocreales</tp:taxon-name-part></tp:taxon-name>, and <tp:taxon-name><tp:taxon-name-part taxon-name-part-type="order">Magnaporthales</tp:taxon-name-part></tp:taxon-name>).</article-title><source>IMA Fungus</source><volume>7</volume><fpage>131</fpage><lpage>153</lpage><pub-id pub-id-type="doi">10.5598/imafungus.2016.07.01.08</pub-id></element-citation></ref><ref id="B8442526"><element-citation xmlns:xlink="http://www.w3.org/1999/xlink" publication-type="article" xlink:type="simple"><person-group person-group-type="author"><name name-style="western"><surname>Luo</surname><given-names>Z. L.</given-names></name><name name-style="western"><surname>Hyde</surname><given-names>K. D.</given-names></name><name name-style="western"><surname>Liu</surname><given-names>J. K.</given-names></name><name name-style="western"><surname>Maharachchikumbura</surname><given-names>S. S.</given-names></name><name name-style="western"><surname>Jeewon</surname><given-names>R.</given-names></name><name name-style="western"><surname>Bao</surname><given-names>D. F.</given-names></name><name name-style="western"><surname>Bhat</surname><given-names>D. J.</given-names></name><name name-style="western"><surname>Lin</surname><given-names>C. G.</given-names></name><name name-style="western"><surname>Li</surname><given-names>W. L.</given-names></name><name name-style="western"><surname>Yang</surname><given-names>J.</given-names></name><name name-style="western"><surname>Liu</surname><given-names>N. G.</given-names></name><name name-style="western"><surname>Lu</surname><given-names>Y. Z.</given-names></name><name name-style="western"><surname>Jayawardena</surname><given-names>R. S.</given-names></name><name name-style="western"><surname>Li</surname><given-names>J. F.</given-names></name><name name-style="western"><surname>Su</surname><given-names>H. Y.</given-names></name></person-group><year>2019</year><article-title>Freshwater <tp:taxon-name><tp:taxon-name-part taxon-name-part-type="class">Sordariomycetes</tp:taxon-name-part></tp:taxon-name></article-title><source>Fungal Diversity</source><volume>99</volume><issue>1</issue><fpage>451</fpage><lpage>660</lpage><pub-id pub-id-type="doi">10.1007/s13225-019-00438-1</pub-id></element-citation></ref><ref id="B8442144"><element-citation xmlns:xlink="http://www.w3.org/1999/xlink" publication-type="article" xlink:type="simple"><person-group person-group-type="author"><name name-style="western"><surname>Fernández</surname><given-names>F. A.,</given-names></name><name name-style="western"><surname>Huhndorf</surname><given-names>S. M.,</given-names></name></person-group><year>2005</year><article-title>New species of <italic><tp:taxon-name><tp:taxon-name-part taxon-name-part-type="genus" reg="Chaetosphaeria">Chaetosphaeria</tp:taxon-name-part></tp:taxon-name></italic>, <italic><tp:taxon-name><tp:taxon-name-part taxon-name-part-type="genus" reg="Melanopsammella">Melanopsammella</tp:taxon-name-part></tp:taxon-name></italic> and <italic><tp:taxon-name><tp:taxon-name-part taxon-name-part-type="genus" reg="Tainosphaeria">Tainosphaeria</tp:taxon-name-part></tp:taxon-name></italic> gen. nov. from the Americas</article-title><source>Fungal Diversity</source><volume>18</volume><fpage>15</fpage><lpage>57</lpage></element-citation></ref></ref-list></tp:taxon-treatment>
