# Supplementary material for: Additions to hyphomycetes from Yungui Plateau, China with three new species (Ascomycota, Sordariomycetes)
Source: Biodivers Data J. 2023 May 15;11:e101629. doi: 10.3897/BDJ.11.e101629 (PMC10848564; doi:10.3897/BDJ.11.e101629)
Supplement: XML Treatment for Dictyocheirospora rotunda [file BDJ.11.e101629-treatment8.xml]

<!DOCTYPE tp:taxon-treatment
  PUBLIC "-//TaxonX//DTD Taxonomic Treatment Publishing DTD v0 20100105//EN" "tax-treatment-NSO.dtd">
<tp:taxon-treatment xmlns:tp="http://www.plazi.org/taxpub"><tp:treatment-meta><mixed-citation publication-type="journal"><person-group><name><surname>Chun-Sheng</surname><given-names>Long</given-names></name><name><surname>You-Peng</surname><given-names>Wu</given-names></name><name><surname>Xu</surname><given-names>Zhang</given-names></name><name><surname>Yan</surname><given-names>Lin</given-names></name><name><surname>Xiang-Chun</surname><given-names>Shen</given-names></name><name><surname>Jian</surname><given-names>Ma</given-names></name><name><surname>Qi-Rui</surname><given-names>LI</given-names></name></person-group><article-title>Additions to hyphomycetes from Yungui Plateau, China with three new species (<tp:taxon-name><tp:taxon-name-part taxon-name-part-type="phylum">Ascomycota</tp:taxon-name-part></tp:taxon-name>, <tp:taxon-name><tp:taxon-name-part taxon-name-part-type="class">Sordariomycetes</tp:taxon-name-part></tp:taxon-name>)</article-title><source>Biodivers Data J</source><day>15</day><month>05</month><year>2023</year><volume>11</volume><pub-id pub-id-type="doi">10.3897/BDJ.11.e101629</pub-id></mixed-citation></tp:treatment-meta><tp:nomenclature><tp:taxon-name>
            <object-id xmlns:xlink="http://www.w3.org/1999/xlink" content-type="arpha" xlink:type="simple">34C69934-3D95-5BC7-9014-6CC973A77FDD</object-id>
            <tp:taxon-name-part taxon-name-part-type="genus">Dictyocheirospora</tp:taxon-name-part>
            <tp:taxon-name-part taxon-name-part-type="species">rotunda</tp:taxon-name-part>
            <object-id xmlns:xlink="http://www.w3.org/1999/xlink" xlink:type="simple" object-id-type="MycoBank">551581</object-id>
          </tp:taxon-name><tp:taxon-authority>M.J. D'souza, Bhat &amp; K.D. Hyde, Fungal Diversity: 80(1), 457-482</tp:taxon-authority></tp:nomenclature><tp:treatment-sec sec-type="materials"><title>Materials</title><list list-type="alpha-lower" list-content="occurrences"><list-item><p><bold>Type status:</bold> <named-content xmlns:xlink="http://www.w3.org/1999/xlink" content-type="dwc:typeStatus" xlink:type="simple">Other material</named-content>. <bold>Occurrence:</bold> recordedBy: <named-content xmlns:xlink="http://www.w3.org/1999/xlink" content-type="dwc:recordedBy" xlink:type="simple">Chun-Sheng Long, Qi-Rui Li &amp; Jian Ma</named-content>; occurrenceID: <named-content xmlns:xlink="http://www.w3.org/1999/xlink" content-type="dwc:occurrenceID" xlink:type="simple">EB9BB9B1-B71A-54A2-93F3-392E6A6859EC</named-content>; <bold>Taxon:</bold> scientificName: <named-content xmlns:xlink="http://www.w3.org/1999/xlink" content-type="dwc:scientificName" xlink:type="simple"><italic><tp:taxon-name><tp:taxon-name-part taxon-name-part-type="genus" reg="Dictyocheirospora">Dictyocheirospora</tp:taxon-name-part><tp:taxon-name-part taxon-name-part-type="species" reg="rotunda">rotunda</tp:taxon-name-part></tp:taxon-name></italic></named-content>; <bold>Location:</bold> continent: <named-content xmlns:xlink="http://www.w3.org/1999/xlink" content-type="dwc:continent" xlink:type="simple">Asia</named-content>; country: <named-content xmlns:xlink="http://www.w3.org/1999/xlink" content-type="dwc:country" xlink:type="simple">China</named-content>; stateProvince: <named-content xmlns:xlink="http://www.w3.org/1999/xlink" content-type="dwc:stateProvince" xlink:type="simple">Guizhou</named-content>; county: <named-content xmlns:xlink="http://www.w3.org/1999/xlink" content-type="dwc:county" xlink:type="simple">Libo county</named-content>; locality: <named-content xmlns:xlink="http://www.w3.org/1999/xlink" content-type="dwc:locality" xlink:type="simple">Lanting Mountain Forest Park</named-content>; verbatimElevation: <named-content xmlns:xlink="http://www.w3.org/1999/xlink" content-type="dwc:verbatimElevation" xlink:type="simple">850 m</named-content>; verbatimCoordinates: <named-content xmlns:xlink="http://www.w3.org/1999/xlink" content-type="dwc:verbatimCoordinates" xlink:type="simple">25.1206N, 107.3298E</named-content>; <bold>Identification:</bold> identifiedBy: <named-content xmlns:xlink="http://www.w3.org/1999/xlink" content-type="dwc:identifiedBy" xlink:type="simple">Chun-Sheng Long</named-content>; <bold>Event:</bold> eventTime: <named-content xmlns:xlink="http://www.w3.org/1999/xlink" content-type="dwc:eventTime" xlink:type="simple">11/21/2021</named-content>; <bold>Record Level:</bold> collectionID: <named-content xmlns:xlink="http://www.w3.org/1999/xlink" content-type="dwc:collectionID" xlink:type="simple">GMB040</named-content></p></list-item></list></tp:treatment-sec><tp:treatment-sec sec-type="Description"><title>Description</title><p>Conidiophores 3–5 μm long (x̅ = 2.8 μm, SD = 0.5, n = 20), 19.5–22.5 μm wide (x̅ = 3.6 μm, SD = 0.5, n = 20), micronematous, pale brown, smooth. Conidiogenous cells holoblastic, integrated, terminal, pale brown, cylindrical, smooth-walled. Conidia 49–55 μm long (x̅ = 52 μm, SD = 52.6, n = 20), 19.5–22.5 μm wide (x̅ = 21 μm, SD = 2.4, n = 20), solitary, acrogenous, cheiroid, pale brown to brown, consisting of 5–7 rows of cells, rows digitate, cylindrical, inwardly curved at the tip, arising from a basal cell euseptate, guttulate.</p><p>Also see <xref ref-type="bibr" rid="B8442687">Phukhamsakda et al. (2020)</xref>.</p></tp:treatment-sec><tp:treatment-sec sec-type="Notes"><title>Notes</title><p><italic><tp:taxon-name><tp:taxon-name-part taxon-name-part-type="genus" reg="Dictyocheirospora">Dictyocheirospora</tp:taxon-name-part><tp:taxon-name-part taxon-name-part-type="species" reg="rotunda">rotunda</tp:taxon-name-part></tp:taxon-name></italic>, the type species of <italic><tp:taxon-name><tp:taxon-name-part taxon-name-part-type="genus" reg="Dictyocheirospora">Dictyocheirospora</tp:taxon-name-part></tp:taxon-name></italic>, was collected on submerged wood in freshwater from Thailand (<xref ref-type="bibr" rid="B8442004">Boonmee et al. 2016</xref>). It has been reported in Guizhou, China (<xref ref-type="bibr" rid="B8443246">Yang et al. 2018</xref>). <italic><tp:taxon-name><tp:taxon-name-part taxon-name-part-type="genus" reg="Dictyocheirospora">Dictyocheirospora</tp:taxon-name-part><tp:taxon-name-part taxon-name-part-type="species" reg="rotunda">rotunda</tp:taxon-name-part></tp:taxon-name></italic> is similar to <italic><tp:taxon-name><tp:taxon-name-part taxon-name-part-type="genus" reg="Dictyocheirospora">D.</tp:taxon-name-part><tp:taxon-name-part taxon-name-part-type="species" reg="heptaspora">heptaspora</tp:taxon-name-part></tp:taxon-name></italic> (Garov.) M.J. D'souza, Boonmee &amp; K.D. Hyde in morphology, but the rows of <italic><tp:taxon-name><tp:taxon-name-part taxon-name-part-type="genus" reg="Dictyocheirospora">D.</tp:taxon-name-part><tp:taxon-name-part taxon-name-part-type="species" reg="rotunda">rotunda</tp:taxon-name-part></tp:taxon-name></italic> are not separable without manual force, whereas those of <italic><tp:taxon-name><tp:taxon-name-part taxon-name-part-type="genus" reg="Dictyocheirospora">D.</tp:taxon-name-part><tp:taxon-name-part taxon-name-part-type="species" reg="heptaspora">heptaspora</tp:taxon-name-part></tp:taxon-name></italic> are easily separable (<xref ref-type="bibr" rid="B8442004">Boonmee et al. 2016</xref>).</p></tp:treatment-sec><ref-list><ref id="B8442687"><element-citation xmlns:xlink="http://www.w3.org/1999/xlink" publication-type="article" xlink:type="simple"><person-group person-group-type="author"><name name-style="western"><surname>Phukhamsakda</surname><given-names>C.</given-names></name><name name-style="western"><surname>McKenzie</surname><given-names>E. H.</given-names></name><name name-style="western"><surname>Phillips</surname><given-names>A. J.</given-names></name><name name-style="western"><surname>Jones</surname><given-names>E. B.</given-names></name><name name-style="western"><surname>Bhat</surname><given-names>D. J.</given-names></name><name name-style="western"><surname>Stadler</surname><given-names>M.</given-names></name><name name-style="western"><surname>Bhunjun</surname><given-names>C. S.</given-names></name><name name-style="western"><surname>Wanasinghe</surname><given-names>D. N.</given-names></name><name name-style="western"><surname>Thongbai</surname><given-names>B.</given-names></name><name name-style="western"><surname>Camporesi</surname><given-names>E.</given-names></name><name name-style="western"><surname>Jayawardena</surname><given-names>R. S.</given-names></name><name name-style="western"><surname>Perera</surname><given-names>R. H.</given-names></name><name name-style="western"><surname>Ekanayake</surname><given-names>A. H.</given-names></name><name name-style="western"><surname>Tibpromma</surname><given-names>S.</given-names></name><name name-style="western"><surname>Doilom</surname><given-names>M.</given-names></name><name name-style="western"><surname>Xu</surname><given-names>J. C.</given-names></name><name name-style="western"><surname>Hyde</surname><given-names>K. D.</given-names></name></person-group><year>2020</year><article-title>Microfungi associated with clematis (Рanunculaceae) with an integrated approach todelimiting species boundaries</article-title><source>Fungal Diversity</source><volume>102</volume><fpage>1</fpage><lpage>203</lpage><pub-id pub-id-type="doi">10.1007/s13225-020-00448-4</pub-id></element-citation></ref><ref id="B8442004"><element-citation xmlns:xlink="http://www.w3.org/1999/xlink" publication-type="article" xlink:type="simple"><person-group person-group-type="author"><name name-style="western"><surname>Boonmee</surname><given-names>S.</given-names></name><name name-style="western"><surname>MJ</surname><given-names>D’souza</given-names></name><name name-style="western"><surname>Luo</surname><given-names>Z.</given-names></name><name name-style="western"><surname>Pinruan</surname><given-names>U.</given-names></name><name name-style="western"><surname>Tanaka</surname><given-names>K.</given-names></name><name name-style="western"><surname>Su</surname><given-names>H.</given-names></name><name name-style="western"><surname>Bhat</surname><given-names>J. D.</given-names></name><name name-style="western"><surname>McKenzie</surname><given-names>E. H.</given-names></name><name name-style="western"><surname>Jones</surname><given-names>E. B.</given-names></name><name name-style="western"><surname>Taylor</surname><given-names>J. E.</given-names></name><name name-style="western"><surname>Phillips</surname><given-names>A. J.</given-names></name><name name-style="western"><surname>Hirayama</surname><given-names>K.</given-names></name><name name-style="western"><surname>Eungwanichayapant</surname><given-names>P. D.</given-names></name><name name-style="western"><surname>Hyde</surname><given-names>K. D.</given-names></name></person-group><year>2016</year><article-title><italic><tp:taxon-name><tp:taxon-name-part taxon-name-part-type="genus" reg="Dictyosporiaceae">Dictyosporiaceae</tp:taxon-name-part></tp:taxon-name></italic> fam. nov.</article-title><source>Fungal Diversity</source><volume>80</volume><fpage>457</fpage><lpage>482</lpage><pub-id pub-id-type="doi">10.1007/s13225-016-0363-z</pub-id></element-citation></ref><ref id="B8443246"><element-citation xmlns:xlink="http://www.w3.org/1999/xlink" publication-type="article" xlink:type="simple"><person-group person-group-type="author"><name name-style="western"><surname>Yang</surname><given-names>J.</given-names></name><name name-style="western"><surname>Liu</surname><given-names>J. K.</given-names></name><name name-style="western"><surname>Hyde</surname><given-names>K. D.</given-names></name><name name-style="western"><surname>Jones</surname><given-names>E. G.</given-names></name><name name-style="western"><surname>Liu</surname><given-names>Z. Y.</given-names></name></person-group><year>2018</year><article-title>New species in <italic><tp:taxon-name><tp:taxon-name-part taxon-name-part-type="genus" reg="Dictyosporium">Dictyosporium</tp:taxon-name-part></tp:taxon-name></italic>, new combinations in <italic><tp:taxon-name><tp:taxon-name-part taxon-name-part-type="genus" reg="Dictyocheirospora">Dictyocheirospora</tp:taxon-name-part></tp:taxon-name></italic> and an updated backbone tree for <tp:taxon-name><tp:taxon-name-part taxon-name-part-type="genus" reg="Dictyosporiaceae">Dictyosporiaceae</tp:taxon-name-part></tp:taxon-name></article-title><source>MycoKeys</source><volume>36</volume><fpage>83</fpage><pub-id pub-id-type="doi">10.3897/mycokeys.36.27051</pub-id></element-citation></ref></ref-list></tp:taxon-treatment>
