# Supplementary material for: Additions to hyphomycetes from Yungui Plateau, China with three new species (Ascomycota, Sordariomycetes)
Source: Biodivers Data J. 2023 May 15;11:e101629. doi: 10.3897/BDJ.11.e101629 (PMC10848564; doi:10.3897/BDJ.11.e101629)
Supplement: XML Treatment for Diplococcium dendrocalami [file BDJ.11.e101629-treatment9.xml]

<!DOCTYPE tp:taxon-treatment
  PUBLIC "-//TaxonX//DTD Taxonomic Treatment Publishing DTD v0 20100105//EN" "tax-treatment-NSO.dtd">
<tp:taxon-treatment xmlns:tp="http://www.plazi.org/taxpub"><tp:treatment-meta><mixed-citation publication-type="journal"><person-group><name><surname>Chun-Sheng</surname><given-names>Long</given-names></name><name><surname>You-Peng</surname><given-names>Wu</given-names></name><name><surname>Xu</surname><given-names>Zhang</given-names></name><name><surname>Yan</surname><given-names>Lin</given-names></name><name><surname>Xiang-Chun</surname><given-names>Shen</given-names></name><name><surname>Jian</surname><given-names>Ma</given-names></name><name><surname>Qi-Rui</surname><given-names>LI</given-names></name></person-group><article-title>Additions to hyphomycetes from Yungui Plateau, China with three new species (<tp:taxon-name><tp:taxon-name-part taxon-name-part-type="phylum">Ascomycota</tp:taxon-name-part></tp:taxon-name>, <tp:taxon-name><tp:taxon-name-part taxon-name-part-type="class">Sordariomycetes</tp:taxon-name-part></tp:taxon-name>)</article-title><source>Biodivers Data J</source><day>15</day><month>05</month><year>2023</year><volume>11</volume><pub-id pub-id-type="doi">10.3897/BDJ.11.e101629</pub-id></mixed-citation></tp:treatment-meta><tp:nomenclature><tp:taxon-name>
            <object-id xmlns:xlink="http://www.w3.org/1999/xlink" content-type="arpha" xlink:type="simple">E1B0DDBC-9A1B-5A4C-A5DF-6FB846046083</object-id>
            <tp:taxon-name-part taxon-name-part-type="genus">Diplococcium</tp:taxon-name-part>
            <tp:taxon-name-part taxon-name-part-type="species">dendrocalami</tp:taxon-name-part>
            <object-id xmlns:xlink="http://www.w3.org/1999/xlink" xlink:type="simple" object-id-type="MycoBank">443599</object-id>
          </tp:taxon-name><tp:taxon-authority>Goh, K.D. Hyde &amp; Umali, Mycologia 90(3): 515 (1998)</tp:taxon-authority></tp:nomenclature><tp:treatment-sec sec-type="materials"><title>Materials</title><list list-type="alpha-lower" list-content="occurrences"><list-item><p><bold>Type status:</bold> <named-content xmlns:xlink="http://www.w3.org/1999/xlink" content-type="dwc:typeStatus" xlink:type="simple">Other material</named-content>. <bold>Occurrence:</bold> recordedBy: <named-content xmlns:xlink="http://www.w3.org/1999/xlink" content-type="dwc:recordedBy" xlink:type="simple">Chun-Sheng Long</named-content>; occurrenceID: <named-content xmlns:xlink="http://www.w3.org/1999/xlink" content-type="dwc:occurrenceID" xlink:type="simple">5BA2D587-84EB-502E-B734-32CCAC974E59</named-content>; <bold>Taxon:</bold> scientificName: <named-content xmlns:xlink="http://www.w3.org/1999/xlink" content-type="dwc:scientificName" xlink:type="simple"><italic><tp:taxon-name><tp:taxon-name-part taxon-name-part-type="genus" reg="Diplococcium">Diplococcium</tp:taxon-name-part><tp:taxon-name-part taxon-name-part-type="species" reg="dendrocalami">dendrocalami</tp:taxon-name-part></tp:taxon-name></italic></named-content>; <bold>Location:</bold> continent: <named-content xmlns:xlink="http://www.w3.org/1999/xlink" content-type="dwc:continent" xlink:type="simple">Asia</named-content>; country: <named-content xmlns:xlink="http://www.w3.org/1999/xlink" content-type="dwc:country" xlink:type="simple">China</named-content>; stateProvince: <named-content xmlns:xlink="http://www.w3.org/1999/xlink" content-type="dwc:stateProvince" xlink:type="simple">Guizhou</named-content>; county: <named-content xmlns:xlink="http://www.w3.org/1999/xlink" content-type="dwc:county" xlink:type="simple">Guiyang</named-content>; locality: <named-content xmlns:xlink="http://www.w3.org/1999/xlink" content-type="dwc:locality" xlink:type="simple">Guizhou Medical University Campus</named-content>; verbatimElevation: <named-content xmlns:xlink="http://www.w3.org/1999/xlink" content-type="dwc:verbatimElevation" xlink:type="simple">1199 m</named-content>; verbatimCoordinates: <named-content xmlns:xlink="http://www.w3.org/1999/xlink" content-type="dwc:verbatimCoordinates" xlink:type="simple">26.5921N, 106.7143E</named-content>; <bold>Identification:</bold> identifiedBy: <named-content xmlns:xlink="http://www.w3.org/1999/xlink" content-type="dwc:identifiedBy" xlink:type="simple">Chun-Sheng Long, Qi-Rui Li &amp; Jian Ma</named-content>; <bold>Event:</bold> eventDate: <named-content xmlns:xlink="http://www.w3.org/1999/xlink" content-type="dwc:eventDate" xlink:type="simple">15/9/2021</named-content>; habitat: <named-content xmlns:xlink="http://www.w3.org/1999/xlink" content-type="dwc:habitat" xlink:type="simple">On decaying wood</named-content>; <bold>Record Level:</bold> collectionID: <named-content xmlns:xlink="http://www.w3.org/1999/xlink" content-type="dwc:collectionID" xlink:type="simple">GMB0404</named-content></p></list-item></list></tp:treatment-sec><tp:treatment-sec sec-type="Description"><title>Description</title><p>Conidiophores 211–345.6 μm long (x̅ = 52.3 μm, SD = 52.3 n = 20), 4.4–9.5 µm wide (x̅ = 7.1 μm, SD = 2.1, n = 20), unbranched, erect, straight, attenuated, distinctly 5-8-septate, thick-walled, medium yellowish-brown, uniform in colour. Conidiogenous cells 120–280 μm long (x̅ = 199.1 μm, SD = 52.9, n = 20), 10–12 µm wide (x̅ = 10.8 μm, SD = 1.8, n = 20), integrated, polytretic with pores 0.8–1 μm diam., terminal and intercalary. Conidia 49–55 μm long (x̅ = 52 μm, SD = 5.2, n = 20), 19.5–22.5 μm wide (x̅ = 21 μm, SD = 3, n = 20), solitary, acrogenous, cheiroid, pale brown to brown, consisting of 5–7 rows of cells, rows digitate, cylindrical, inwardly curved at the tip, arising from a basal cell, without appendages, with each row composed of 8–12 cells, euseptate, guttulate, slightly constricted at septa.</p><p>Also see <xref ref-type="bibr" rid="B8442170">Goh et al. (1998)</xref> and <xref ref-type="bibr" rid="B8443225">Xia et al. (2017)</xref>.</p></tp:treatment-sec><tp:treatment-sec sec-type="Notes"><title>Notes</title><p><italic><tp:taxon-name><tp:taxon-name-part taxon-name-part-type="genus" reg="Diplococcium">Diplococcium</tp:taxon-name-part><tp:taxon-name-part taxon-name-part-type="species" reg="dendrocalami">dendrocalami</tp:taxon-name-part></tp:taxon-name></italic> was firstly introduced in the culms of <italic><tp:taxon-name><tp:taxon-name-part taxon-name-part-type="genus" reg="Dendrocalamus">Dendrocalamus</tp:taxon-name-part></tp:taxon-name></italic> sp. in the Philippines (<xref ref-type="bibr" rid="B8442170">Goh et al. 1998</xref>) and later was found in Chongqing, China (<xref ref-type="bibr" rid="B8443225">Xia et al. 2017</xref>). <italic><tp:taxon-name><tp:taxon-name-part taxon-name-part-type="genus" reg="Diplococcium">Diplococcium</tp:taxon-name-part><tp:taxon-name-part taxon-name-part-type="species" reg="dendrocalami">dendrocalami</tp:taxon-name-part></tp:taxon-name></italic> is similar to <italic><tp:taxon-name><tp:taxon-name-part taxon-name-part-type="genus" reg="Dictyocheirospora">D.</tp:taxon-name-part><tp:taxon-name-part taxon-name-part-type="species" reg="clavariarum">clavariarum</tp:taxon-name-part></tp:taxon-name></italic> (Desm.) Hol.-Jech in morphology, but the conidiophores of <italic><tp:taxon-name><tp:taxon-name-part taxon-name-part-type="genus" reg="Dictyocheirospora">D.</tp:taxon-name-part><tp:taxon-name-part taxon-name-part-type="species" reg="clavariarum">clavariarum</tp:taxon-name-part></tp:taxon-name></italic> are branched and slender (10–12 µm vs. 3.5–6 µm) (<xref ref-type="bibr" rid="B8442170">Goh et al. 1998</xref>).</p></tp:treatment-sec><ref-list><ref id="B8442170"><element-citation xmlns:xlink="http://www.w3.org/1999/xlink" publication-type="article" xlink:type="simple"><person-group person-group-type="author"><name name-style="western"><surname>Goh</surname><given-names>T. K.</given-names></name><name name-style="western"><surname>Hyde</surname><given-names>K. D.</given-names></name><name name-style="western"><surname>Umali</surname><given-names>T. E.</given-names></name></person-group><year>1998</year><article-title>Two new species of <italic><tp:taxon-name><tp:taxon-name-part taxon-name-part-type="genus" reg="Diplococcium">Diplococcium</tp:taxon-name-part></tp:taxon-name></italic> from the tropics</article-title><source>Mycologia</source><volume>90</volume><fpage>514</fpage><lpage>517</lpage><pub-id pub-id-type="doi">10.1080/00275514.1998.12026936</pub-id></element-citation></ref><ref id="B8443225"><element-citation xmlns:xlink="http://www.w3.org/1999/xlink" publication-type="article" xlink:type="simple"><person-group person-group-type="author"><name name-style="western"><surname>Xia</surname><given-names>J. W.,</given-names></name><name name-style="western"><surname>Li</surname><given-names>H. H.</given-names></name><name name-style="western"><surname>Zhang</surname><given-names>X. G.</given-names></name></person-group><year>2017</year><article-title>A taxonomic study on dematiaceous hyphomycetes from decaying branches in some areas of southern China</article-title><source>Abstracts of the 7th National Member Congress and 2017 Academic Annual Meeting of Chinese Mycological Society</source></element-citation></ref></ref-list></tp:taxon-treatment>
