# Supplementary material for: Additions to hyphomycetes from Yungui Plateau, China with three new species (Ascomycota, Sordariomycetes)
Source: Biodivers Data J. 2023 May 15;11:e101629. doi: 10.3897/BDJ.11.e101629 (PMC10848564; doi:10.3897/BDJ.11.e101629)
Supplement: XML Treatment for Endophragmiella curvata [file BDJ.11.e101629-treatment10.xml]

<!DOCTYPE tp:taxon-treatment
  PUBLIC "-//TaxonX//DTD Taxonomic Treatment Publishing DTD v0 20100105//EN" "tax-treatment-NSO.dtd">
<tp:taxon-treatment xmlns:tp="http://www.plazi.org/taxpub"><tp:treatment-meta><mixed-citation publication-type="journal"><person-group><name><surname>Chun-Sheng</surname><given-names>Long</given-names></name><name><surname>You-Peng</surname><given-names>Wu</given-names></name><name><surname>Xu</surname><given-names>Zhang</given-names></name><name><surname>Yan</surname><given-names>Lin</given-names></name><name><surname>Xiang-Chun</surname><given-names>Shen</given-names></name><name><surname>Jian</surname><given-names>Ma</given-names></name><name><surname>Qi-Rui</surname><given-names>LI</given-names></name></person-group><article-title>Additions to hyphomycetes from Yungui Plateau, China with three new species (<tp:taxon-name><tp:taxon-name-part taxon-name-part-type="phylum">Ascomycota</tp:taxon-name-part></tp:taxon-name>, <tp:taxon-name><tp:taxon-name-part taxon-name-part-type="class">Sordariomycetes</tp:taxon-name-part></tp:taxon-name>)</article-title><source>Biodivers Data J</source><day>15</day><month>05</month><year>2023</year><volume>11</volume><pub-id pub-id-type="doi">10.3897/BDJ.11.e101629</pub-id></mixed-citation></tp:treatment-meta><tp:nomenclature><tp:taxon-name>
            <object-id xmlns:xlink="http://www.w3.org/1999/xlink" content-type="arpha" xlink:type="simple">413862FA-4DA9-5532-8CCD-09A572A91842</object-id>
            <tp:taxon-name-part taxon-name-part-type="genus">Endophragmiella</tp:taxon-name-part>
            <tp:taxon-name-part taxon-name-part-type="species">curvata</tp:taxon-name-part>
            <object-id xmlns:xlink="http://www.w3.org/1999/xlink" xlink:type="simple" object-id-type="MycoBank">313581</object-id>
          </tp:taxon-name><tp:taxon-authority>(Corda) S. Hughes, New Zeal. J. Bot. 17(2): 148(1979)</tp:taxon-authority></tp:nomenclature><tp:treatment-sec sec-type="materials"><title>Materials</title><list list-type="alpha-lower" list-content="occurrences"><list-item><p><bold>Type status:</bold> <named-content xmlns:xlink="http://www.w3.org/1999/xlink" content-type="dwc:typeStatus" xlink:type="simple">Other material</named-content>. <bold>Occurrence:</bold> recordedBy: <named-content xmlns:xlink="http://www.w3.org/1999/xlink" content-type="dwc:recordedBy" xlink:type="simple">Chun-Sheng Long</named-content>; occurrenceID: <named-content xmlns:xlink="http://www.w3.org/1999/xlink" content-type="dwc:occurrenceID" xlink:type="simple">A160A11E-BDCF-5472-B720-D322C6180316</named-content>; <bold>Taxon:</bold> scientificName: <named-content xmlns:xlink="http://www.w3.org/1999/xlink" content-type="dwc:scientificName" xlink:type="simple"><italic><tp:taxon-name><tp:taxon-name-part taxon-name-part-type="genus" reg="Endophragmiella">Endophragmiella</tp:taxon-name-part><tp:taxon-name-part taxon-name-part-type="species" reg="curvata">curvata</tp:taxon-name-part></tp:taxon-name></italic></named-content>; <bold>Location:</bold> continent: <named-content xmlns:xlink="http://www.w3.org/1999/xlink" content-type="dwc:continent" xlink:type="simple">Asia</named-content>; country: <named-content xmlns:xlink="http://www.w3.org/1999/xlink" content-type="dwc:country" xlink:type="simple">China</named-content>; stateProvince: <named-content xmlns:xlink="http://www.w3.org/1999/xlink" content-type="dwc:stateProvince" xlink:type="simple">Guizhou</named-content>; county: <named-content xmlns:xlink="http://www.w3.org/1999/xlink" content-type="dwc:county" xlink:type="simple">Guiyang</named-content>; locality: <named-content xmlns:xlink="http://www.w3.org/1999/xlink" content-type="dwc:locality" xlink:type="simple">Guiyang Forest Park</named-content>; verbatimElevation: <named-content xmlns:xlink="http://www.w3.org/1999/xlink" content-type="dwc:verbatimElevation" xlink:type="simple">1190 m</named-content>; verbatimCoordinates: <named-content xmlns:xlink="http://www.w3.org/1999/xlink" content-type="dwc:verbatimCoordinates" xlink:type="simple">26.5702N, 106.7108E</named-content>; <bold>Identification:</bold> identifiedBy: <named-content xmlns:xlink="http://www.w3.org/1999/xlink" content-type="dwc:identifiedBy" xlink:type="simple">Chun-Sheng Long, Qi-Rui Li &amp; Jian Ma</named-content>; <bold>Event:</bold> eventDate: <named-content xmlns:xlink="http://www.w3.org/1999/xlink" content-type="dwc:eventDate" xlink:type="simple">25/9/2021</named-content>; habitat: <named-content xmlns:xlink="http://www.w3.org/1999/xlink" content-type="dwc:habitat" xlink:type="simple">On decaying wood</named-content>; <bold>Record Level:</bold> collectionID: <named-content xmlns:xlink="http://www.w3.org/1999/xlink" content-type="dwc:collectionID" xlink:type="simple">GMB0407</named-content></p></list-item></list></tp:treatment-sec><tp:treatment-sec sec-type="Description"><title>Description</title><p>Conidiophores 37–66 μm long (x̅ = 52 μm, SD = 11.3, n = 20), 2.5–4.8 µm wide (x̅ = 3.1 μm, SD = 0.7, n = 20), macronematous, mononematous, single, unbranched, erect, straight or flexuous, septate, smooth, brown. Conidiogenous cells 3.6–5.6 μm long (x̅ = 4.4 μm, SD = 0.3, n = 20), 2.5–4.8 µm wide (x̅ = 3.6 μm, SD = 0.3, n = 20), monoblastic, integrated, terminal, cylindrical, smooth, brown to pale brown. Conidia 14.5–21 μm long (x̅ = 17.8 μm, SD = 3.3, n = 20), 6–7.5 µm wide (x̅ = 6.7 μm, SD = 0.5, n = 20), holoblastic, solitary, acrogenous, dry, clavate, smooth, lower two cells brown, apical cell pale brown, 2-septate.</p><p>Also see <xref ref-type="bibr" rid="B8442289">Hughes (1979)</xref> and <xref ref-type="bibr" rid="B8443380">Ma (2012)</xref>.</p></tp:treatment-sec><tp:treatment-sec sec-type="Notes"><title>Notes</title><p><italic><tp:taxon-name><tp:taxon-name-part taxon-name-part-type="genus" reg="Endophragmiella">Endophragmiella</tp:taxon-name-part><tp:taxon-name-part taxon-name-part-type="species" reg="curvata">curvata</tp:taxon-name-part></tp:taxon-name></italic> has been found on dead branches from Guangdong Province, China (<xref ref-type="bibr" rid="B8443380">Ma 2012</xref>). Morphologically, <italic><tp:taxon-name><tp:taxon-name-part taxon-name-part-type="genus" reg="Endophragmiella">E.</tp:taxon-name-part><tp:taxon-name-part taxon-name-part-type="species" reg="curvata">curvata</tp:taxon-name-part></tp:taxon-name></italic> is similar to <italic><tp:taxon-name><tp:taxon-name-part taxon-name-part-type="genus" reg="Endophragmiella">E.</tp:taxon-name-part><tp:taxon-name-part taxon-name-part-type="species" reg="novae-zelandiae">novae-zelandiae</tp:taxon-name-part></tp:taxon-name></italic> S. Hughes (<xref ref-type="bibr" rid="B8442289">Hughes 1979</xref>), but the conidia of <italic><tp:taxon-name><tp:taxon-name-part taxon-name-part-type="genus" reg="Endophragmiella">E.</tp:taxon-name-part><tp:taxon-name-part taxon-name-part-type="species" reg="novae-zelandiae">novae-zelandiae</tp:taxon-name-part></tp:taxon-name></italic> are larger than those of <italic><tp:taxon-name><tp:taxon-name-part taxon-name-part-type="genus" reg="Endophragmiella">E.</tp:taxon-name-part><tp:taxon-name-part taxon-name-part-type="species" reg="curvata">curvata</tp:taxon-name-part></tp:taxon-name></italic> (27–40 × 9.3–12.6 µm vs.14.5–21 × 6–7.5 µm) and the <italic><tp:taxon-name><tp:taxon-name-part taxon-name-part-type="genus" reg="Endophragmiella">E.</tp:taxon-name-part><tp:taxon-name-part taxon-name-part-type="species" reg="novae-zelandiae">novae-zelandiae</tp:taxon-name-part></tp:taxon-name></italic> also has two septa conidia (<xref ref-type="bibr" rid="B8442289">Hughes 1979</xref>).</p></tp:treatment-sec><ref-list><ref id="B8442289"><element-citation xmlns:xlink="http://www.w3.org/1999/xlink" publication-type="article" xlink:type="simple"><person-group person-group-type="author"><name name-style="western"><surname>Hughes</surname><given-names>S. J.</given-names></name></person-group><year>1979</year><article-title>Relocation of species of <italic><tp:taxon-name><tp:taxon-name-part taxon-name-part-type="genus" reg="Endophragmia">Endophragmia</tp:taxon-name-part></tp:taxon-name></italic> auct. with notes on relevant generic names</article-title><source>New Zealand Journal of Botany</source><volume>17</volume><issue>2</issue><fpage>139</fpage><lpage>188</lpage><pub-id pub-id-type="doi">10.1080/0028825X.1979.10426887</pub-id></element-citation></ref><ref id="B8443380"><element-citation xmlns:xlink="http://www.w3.org/1999/xlink" publication-type="book" xlink:type="simple"><person-group person-group-type="author"><name name-style="western"><surname>Ma</surname><given-names>J.</given-names></name></person-group><year>2012</year><source>Taxonomic study on dark hyphomycetes fungi from withered branches in tropical and subtropical areas of China.</source><publisher-name>Shandong Agricultural University</publisher-name><publisher-loc>Shandong</publisher-loc><size units="page">266</size></element-citation></ref></ref-list></tp:taxon-treatment>
