# Supplementary material for: Additions to hyphomycetes from Yungui Plateau, China with three new species (Ascomycota, Sordariomycetes)
Source: Biodivers Data J. 2023 May 15;11:e101629. doi: 10.3897/BDJ.11.e101629 (PMC10848564; doi:10.3897/BDJ.11.e101629)
Supplement: XML Treatment for Hemicorynespora clavata [file BDJ.11.e101629-treatment11.xml]

<!DOCTYPE tp:taxon-treatment
  PUBLIC "-//TaxonX//DTD Taxonomic Treatment Publishing DTD v0 20100105//EN" "tax-treatment-NSO.dtd">
<tp:taxon-treatment xmlns:tp="http://www.plazi.org/taxpub"><tp:treatment-meta><mixed-citation publication-type="journal"><person-group><name><surname>Chun-Sheng</surname><given-names>Long</given-names></name><name><surname>You-Peng</surname><given-names>Wu</given-names></name><name><surname>Xu</surname><given-names>Zhang</given-names></name><name><surname>Yan</surname><given-names>Lin</given-names></name><name><surname>Xiang-Chun</surname><given-names>Shen</given-names></name><name><surname>Jian</surname><given-names>Ma</given-names></name><name><surname>Qi-Rui</surname><given-names>LI</given-names></name></person-group><article-title>Additions to hyphomycetes from Yungui Plateau, China with three new species (<tp:taxon-name><tp:taxon-name-part taxon-name-part-type="phylum">Ascomycota</tp:taxon-name-part></tp:taxon-name>, <tp:taxon-name><tp:taxon-name-part taxon-name-part-type="class">Sordariomycetes</tp:taxon-name-part></tp:taxon-name>)</article-title><source>Biodivers Data J</source><day>15</day><month>05</month><year>2023</year><volume>11</volume><pub-id pub-id-type="doi">10.3897/BDJ.11.e101629</pub-id></mixed-citation></tp:treatment-meta><tp:nomenclature><tp:taxon-name>
            <object-id xmlns:xlink="http://www.w3.org/1999/xlink" content-type="arpha" xlink:type="simple">FC3345F4-9000-5AD7-8B78-A08D1D525C21</object-id>
            <tp:taxon-name-part taxon-name-part-type="genus">Hemicorynespora</tp:taxon-name-part>
            <tp:taxon-name-part taxon-name-part-type="species">clavata</tp:taxon-name-part>
            <object-id xmlns:xlink="http://www.w3.org/1999/xlink" xlink:type="simple" object-id-type="MycoBank">510760</object-id>
          </tp:taxon-name><tp:taxon-authority>(Corda) S. Hughes, New Zeal. J. Bot. 17(2): 148(1979)</tp:taxon-authority></tp:nomenclature><tp:treatment-sec sec-type="materials"><title>Materials</title><list list-type="alpha-lower" list-content="occurrences"><list-item><p><bold>Type status:</bold> <named-content xmlns:xlink="http://www.w3.org/1999/xlink" content-type="dwc:typeStatus" xlink:type="simple">Other material</named-content>. <bold>Occurrence:</bold> recordedBy: <named-content xmlns:xlink="http://www.w3.org/1999/xlink" content-type="dwc:recordedBy" xlink:type="simple">Chun-Sheng Long</named-content>; occurrenceID: <named-content xmlns:xlink="http://www.w3.org/1999/xlink" content-type="dwc:occurrenceID" xlink:type="simple">93225A11-2AB4-5DAB-900A-620C60B6C12A</named-content>; <bold>Taxon:</bold> scientificName: <named-content xmlns:xlink="http://www.w3.org/1999/xlink" content-type="dwc:scientificName" xlink:type="simple"><italic><tp:taxon-name><tp:taxon-name-part taxon-name-part-type="genus" reg="Hemicorynespora">Hemicorynespora</tp:taxon-name-part><tp:taxon-name-part taxon-name-part-type="species" reg="clavata">clavata</tp:taxon-name-part></tp:taxon-name></italic></named-content>; <bold>Location:</bold> continent: <named-content xmlns:xlink="http://www.w3.org/1999/xlink" content-type="dwc:continent" xlink:type="simple">Asia</named-content>; country: <named-content xmlns:xlink="http://www.w3.org/1999/xlink" content-type="dwc:country" xlink:type="simple">China</named-content>; stateProvince: <named-content xmlns:xlink="http://www.w3.org/1999/xlink" content-type="dwc:stateProvince" xlink:type="simple">Guizhou</named-content>; municipality: <named-content xmlns:xlink="http://www.w3.org/1999/xlink" content-type="dwc:municipality" xlink:type="simple">Guiyang</named-content>; locality: <named-content xmlns:xlink="http://www.w3.org/1999/xlink" content-type="dwc:locality" xlink:type="simple">Guizhou Medical University Campus</named-content>; verbatimElevation: <named-content xmlns:xlink="http://www.w3.org/1999/xlink" content-type="dwc:verbatimElevation" xlink:type="simple">1123 m</named-content>; verbatimCoordinates: <named-content xmlns:xlink="http://www.w3.org/1999/xlink" content-type="dwc:verbatimCoordinates" xlink:type="simple">26.5231N, 106.7163E</named-content>; <bold>Identification:</bold> identifiedBy: <named-content xmlns:xlink="http://www.w3.org/1999/xlink" content-type="dwc:identifiedBy" xlink:type="simple">Chun-Sheng Long, Qi-Rui Li &amp; Jian Ma</named-content>; <bold>Event:</bold> eventTime: <named-content xmlns:xlink="http://www.w3.org/1999/xlink" content-type="dwc:eventTime" xlink:type="simple">15/9/2021</named-content>; habitat: <named-content xmlns:xlink="http://www.w3.org/1999/xlink" content-type="dwc:habitat" xlink:type="simple">On decaying wood</named-content>; <bold>Record Level:</bold> collectionID: <named-content xmlns:xlink="http://www.w3.org/1999/xlink" content-type="dwc:collectionID" xlink:type="simple">GMB0405</named-content></p></list-item></list></tp:treatment-sec><tp:treatment-sec sec-type="Description"><title>Description</title><p>Conidiophores 110–140 μm long (x̅ = 127.9 μm, SD =10, n = 20), 2.5–4.5 µm wide (x̅ = 2.9 μm, SD = 1.9, n = 20), macronematous, mononematous, single, unbranched, erect, straight or flexuous, septate, smooth, brown. Conidiogenous cells 12–13 μm long (x̅ = 12.4 μm, SD =0.34, n = 20), 3–4 µm wide (x̅ = 2.9 μm, SD = 0.4, n = 20), monoblastic, integrated, terminal, cylindrical, smooth, brown, percurrently proliferating. Conidia 12–17 μm long (x̅ = 14.1 μm, SD = 2.8, n = 20), 2–5 µm wide (x̅ = 3.4 μm, SD = 1.1, n = 20) holoblastic, solitary, acrogenous, dry, clavate, smooth, lower two cells brown, apical cell pale brown, 2–septate.</p><p>Also see <xref ref-type="bibr" rid="B8442085">Delgado et al. (2007)</xref>.</p></tp:treatment-sec><tp:treatment-sec sec-type="Notes"><title>Notes</title><p><xref ref-type="bibr" rid="B8442085">Delgado et al. (2007)</xref> originally described this species on the stems of dead liana in Cuba and later <xref ref-type="bibr" rid="B8443380">Ma (2012)</xref> discovered it on dead branches in China. It superficially resembles <italic><tp:taxon-name><tp:taxon-name-part taxon-name-part-type="genus" reg="Hemicorynespora">Hemicorynespora</tp:taxon-name-part><tp:taxon-name-part taxon-name-part-type="species" reg="fusispora">fusispora</tp:taxon-name-part></tp:taxon-name></italic>, but the latter has spindle to inverted rods and longer conidia (12–20 µm vs. 15–30 µm) and its conidiogenous cells are shorter than those of <italic><tp:taxon-name><tp:taxon-name-part taxon-name-part-type="genus" reg="Hemicorynespora">H.</tp:taxon-name-part><tp:taxon-name-part taxon-name-part-type="species" reg="clavata">clavata</tp:taxon-name-part></tp:taxon-name></italic> (12.5–21 vs. 15–18 µm) (<xref ref-type="bibr" rid="B8442085">Delgado et al. 2007</xref>).</p></tp:treatment-sec><ref-list><ref id="B8442085"><element-citation xmlns:xlink="http://www.w3.org/1999/xlink" publication-type="article" xlink:type="simple"><person-group person-group-type="author"><name name-style="western"><surname>Delgado</surname><given-names>G.</given-names></name><name name-style="western"><surname>Mercado</surname><given-names>S. A.</given-names></name><name name-style="western"><surname>Mena</surname><given-names>J.</given-names></name><name name-style="western"><surname>Guarro</surname><given-names>J.</given-names></name></person-group><year>2007</year><article-title><italic><tp:taxon-name><tp:taxon-name-part taxon-name-part-type="genus" reg="Hemicorynespora">Hemicorynespora</tp:taxon-name-part><tp:taxon-name-part taxon-name-part-type="species" reg="clavata">clavata</tp:taxon-name-part></tp:taxon-name></italic>, a new hyphomycete (anamorphic fungi) from Cuba</article-title><source>Cryptogamie, Mycologie</source><volume>28</volume><fpage>65</fpage><lpage>69</lpage></element-citation></ref><ref id="B8443380"><element-citation xmlns:xlink="http://www.w3.org/1999/xlink" publication-type="book" xlink:type="simple"><person-group person-group-type="author"><name name-style="western"><surname>Ma</surname><given-names>J.</given-names></name></person-group><year>2012</year><source>Taxonomic study on dark hyphomycetes fungi from withered branches in tropical and subtropical areas of China.</source><publisher-name>Shandong Agricultural University</publisher-name><publisher-loc>Shandong</publisher-loc><size units="page">266</size></element-citation></ref></ref-list></tp:taxon-treatment>
