# Supplementary material for: Additions to hyphomycetes from Yungui Plateau, China with three new species (Ascomycota, Sordariomycetes)
Source: Biodivers Data J. 2023 May 15;11:e101629. doi: 10.3897/BDJ.11.e101629 (PMC10848564; doi:10.3897/BDJ.11.e101629)
Supplement: XML Treatment for Kylindria excentrica [file BDJ.11.e101629-treatment12.xml]

<!DOCTYPE tp:taxon-treatment
  PUBLIC "-//TaxonX//DTD Taxonomic Treatment Publishing DTD v0 20100105//EN" "tax-treatment-NSO.dtd">
<tp:taxon-treatment xmlns:tp="http://www.plazi.org/taxpub"><tp:treatment-meta><mixed-citation publication-type="journal"><person-group><name><surname>Chun-Sheng</surname><given-names>Long</given-names></name><name><surname>You-Peng</surname><given-names>Wu</given-names></name><name><surname>Xu</surname><given-names>Zhang</given-names></name><name><surname>Yan</surname><given-names>Lin</given-names></name><name><surname>Xiang-Chun</surname><given-names>Shen</given-names></name><name><surname>Jian</surname><given-names>Ma</given-names></name><name><surname>Qi-Rui</surname><given-names>LI</given-names></name></person-group><article-title>Additions to hyphomycetes from Yungui Plateau, China with three new species (<tp:taxon-name><tp:taxon-name-part taxon-name-part-type="phylum">Ascomycota</tp:taxon-name-part></tp:taxon-name>, <tp:taxon-name><tp:taxon-name-part taxon-name-part-type="class">Sordariomycetes</tp:taxon-name-part></tp:taxon-name>)</article-title><source>Biodivers Data J</source><day>15</day><month>05</month><year>2023</year><volume>11</volume><pub-id pub-id-type="doi">10.3897/BDJ.11.e101629</pub-id></mixed-citation></tp:treatment-meta><tp:nomenclature><tp:taxon-name>
            <object-id xmlns:xlink="http://www.w3.org/1999/xlink" content-type="arpha" xlink:type="simple">6B43901E-2635-52D8-9892-8DABAA3082B5</object-id>
            <tp:taxon-name-part taxon-name-part-type="genus">Kylindria</tp:taxon-name-part>
            <tp:taxon-name-part taxon-name-part-type="species">excentrica</tp:taxon-name-part>
            <object-id xmlns:xlink="http://www.w3.org/1999/xlink" xlink:type="simple" object-id-type="MycoBank">105413</object-id>
          </tp:taxon-name><tp:taxon-authority>Bhat &amp; B. Sutton, Trans. Br. mycol. Soc. 84(4): 728 (1985)</tp:taxon-authority></tp:nomenclature><tp:treatment-sec sec-type="materials"><title>Materials</title><list list-type="alpha-lower" list-content="occurrences"><list-item><p><bold>Type status:</bold> <named-content xmlns:xlink="http://www.w3.org/1999/xlink" content-type="dwc:typeStatus" xlink:type="simple">Other material</named-content>. <bold>Occurrence:</bold> recordedBy: <named-content xmlns:xlink="http://www.w3.org/1999/xlink" content-type="dwc:recordedBy" xlink:type="simple">Chun-Sheng Long</named-content>; occurrenceID: <named-content xmlns:xlink="http://www.w3.org/1999/xlink" content-type="dwc:occurrenceID" xlink:type="simple">C1A8F2EF-0EC1-5EDB-B7AD-6279AD758FF5</named-content>; <bold>Taxon:</bold> scientificName: <named-content xmlns:xlink="http://www.w3.org/1999/xlink" content-type="dwc:scientificName" xlink:type="simple"><italic><tp:taxon-name><tp:taxon-name-part taxon-name-part-type="genus" reg="Kylindria">Kylindria</tp:taxon-name-part><tp:taxon-name-part taxon-name-part-type="species" reg="excentrica">excentrica</tp:taxon-name-part></tp:taxon-name></italic></named-content>; <bold>Location:</bold> continent: <named-content xmlns:xlink="http://www.w3.org/1999/xlink" content-type="dwc:continent" xlink:type="simple">Asia</named-content>; country: <named-content xmlns:xlink="http://www.w3.org/1999/xlink" content-type="dwc:country" xlink:type="simple">China</named-content>; stateProvince: <named-content xmlns:xlink="http://www.w3.org/1999/xlink" content-type="dwc:stateProvince" xlink:type="simple">Guizhou</named-content>; county: <named-content xmlns:xlink="http://www.w3.org/1999/xlink" content-type="dwc:county" xlink:type="simple">Libo county</named-content>; verbatimElevation: <named-content xmlns:xlink="http://www.w3.org/1999/xlink" content-type="dwc:verbatimElevation" xlink:type="simple">875 m</named-content>; verbatimCoordinates: <named-content xmlns:xlink="http://www.w3.org/1999/xlink" content-type="dwc:verbatimCoordinates" xlink:type="simple">25.1205N, 107.3634E</named-content>; <bold>Identification:</bold> identifiedBy: <named-content xmlns:xlink="http://www.w3.org/1999/xlink" content-type="dwc:identifiedBy" xlink:type="simple">Chun-Sheng Long, Qi-Rui Li &amp; Jian Ma</named-content>; <bold>Event:</bold> eventDate: <named-content xmlns:xlink="http://www.w3.org/1999/xlink" content-type="dwc:eventDate" xlink:type="simple">11/21/2021</named-content>; habitat: <named-content xmlns:xlink="http://www.w3.org/1999/xlink" content-type="dwc:habitat" xlink:type="simple">on decaying wood</named-content>; <bold>Record Level:</bold> collectionID: <named-content xmlns:xlink="http://www.w3.org/1999/xlink" content-type="dwc:collectionID" xlink:type="simple">GMB0398</named-content></p></list-item></list></tp:treatment-sec><tp:treatment-sec sec-type="Description"><title>Description</title><p>Conidiophores 200–350 μm long (x̅ = 280.6 μm, SD = 45, n = 20), 7–10 µm wide (x̅ = 8.6 μm, SD = 1.9, n = 20), mononematous, erect, simple, straight or flexuous, thick-walled, dark brown, paler towards the apex, 8–10 septate. Conidiogenous cells 48.5–60 μm long (x̅ = 53.5 μm, SD = 3.9, n = 20), 9–12 µm wide (x̅ = 10.2 μm, SD = 1.3, n = 20), with a narrow cytoplasmic channel and marked periclinal thickening in the upper quarter, lacking a collarette, proliferating enteroblastically to produce successive conidia at the same level. Conidia 21.5–40 μm long (x̅ = 29.3 μm, SD = 6.8, n = 20), 7.5–10 µm wide (x̅ = 8.2 μm, SD = 0.5, n = 20), holoblastic, solitary, accumulating in translucent slimy masses at the apices of conidiogenous, cylindrical, obtuse at the apex, slightly tapered towards the truncate base, hyaline, 3–euseptate, smooth, eguttulate.</p><p>Also see <xref ref-type="bibr" rid="B8441978">Bhat and Sutton (1985)</xref> and <xref ref-type="bibr" rid="B8443184">Xia et al. (2013)</xref>.</p></tp:treatment-sec><tp:treatment-sec sec-type="Notes"><title>Notes</title><p><italic><tp:taxon-name><tp:taxon-name-part taxon-name-part-type="genus" reg="Kylindria">Kylindria</tp:taxon-name-part><tp:taxon-name-part taxon-name-part-type="species" reg="excentrica">excentrica</tp:taxon-name-part></tp:taxon-name></italic> was firstly found on rotten wood in Ethiopia (<xref ref-type="bibr" rid="B8441978">Bhat and Sutton 1985</xref>). <italic><tp:taxon-name><tp:taxon-name-part taxon-name-part-type="genus" reg="Kylindria">Kylindria</tp:taxon-name-part><tp:taxon-name-part taxon-name-part-type="species" reg="excentrica">excentrica</tp:taxon-name-part></tp:taxon-name></italic> is similar to <italic><tp:taxon-name><tp:taxon-name-part taxon-name-part-type="genus" reg="Kylindria">K.</tp:taxon-name-part><tp:taxon-name-part taxon-name-part-type="species" reg="millettiae">millettiae</tp:taxon-name-part></tp:taxon-name></italic> Y.D. Zhang &amp; X.G. Zhang in morphology, but differs markedly in conidial dimensions (19.5–24 × 6.5–9 μm vs. 27.5–35 × 7.5–8.5 μm) (<xref ref-type="bibr" rid="B8443333">Zhang et al. 2010</xref>). In addition, <italic><tp:taxon-name><tp:taxon-name-part taxon-name-part-type="genus" reg="Kylindria">K.</tp:taxon-name-part><tp:taxon-name-part taxon-name-part-type="species" reg="excentrica">excentrica</tp:taxon-name-part></tp:taxon-name></italic> has a lateral flat scar in the conidial base, whereas those of <italic><tp:taxon-name><tp:taxon-name-part taxon-name-part-type="genus" reg="Kylindria">K.</tp:taxon-name-part><tp:taxon-name-part taxon-name-part-type="species" reg="millettiae">millettiae</tp:taxon-name-part></tp:taxon-name></italic> have a lateral flat scar in the excentric (<xref ref-type="bibr" rid="B8443333">Zhang et al. 2010</xref>).</p></tp:treatment-sec><ref-list><ref id="B8441978"><element-citation xmlns:xlink="http://www.w3.org/1999/xlink" publication-type="article" xlink:type="simple"><person-group person-group-type="author"><name name-style="western"><surname>Bhat</surname><given-names>D. J.</given-names></name><name name-style="western"><surname>Sutton</surname><given-names>B. C.</given-names></name></person-group><year>1985</year><article-title>Some ‘phialidic’ hyphomycetes from Ethiopia</article-title><source>Transactions of the British Mycological Society</source><volume>84</volume><issue>4</issue><fpage>723</fpage><lpage>730</lpage><pub-id pub-id-type="doi">10.1016/S0007-1536(85)80130-3</pub-id></element-citation></ref><ref id="B8443184"><element-citation xmlns:xlink="http://www.w3.org/1999/xlink" publication-type="article" xlink:type="simple"><person-group person-group-type="author"><name name-style="western"><surname>Xia</surname><given-names>J. W.</given-names></name><name name-style="western"><surname>Ma</surname><given-names>L. G.</given-names></name><name name-style="western"><surname>Ma</surname><given-names>Y. R.</given-names></name><name name-style="western"><surname>Castañeda-Ruíz</surname><given-names>R. F.</given-names></name><name name-style="western"><surname>Zhang</surname><given-names>X. G.</given-names></name></person-group><year>2013</year><article-title><italic><tp:taxon-name><tp:taxon-name-part taxon-name-part-type="genus" reg="Corynesporopsis">Corynesporopsis</tp:taxon-name-part><tp:taxon-name-part taxon-name-part-type="species" reg="curvularioides">curvularioides</tp:taxon-name-part></tp:taxon-name></italic> sp. nov. and new records of microfungi from southern China</article-title><source>Cryptogamie, Mycologie</source><volume>34</volume><issue>3</issue><fpage>281</fpage><lpage>288</lpage><pub-id pub-id-type="doi">10.7872/crym.v34.iss3.2013.281</pub-id></element-citation></ref><ref id="B8443333"><element-citation xmlns:xlink="http://www.w3.org/1999/xlink" publication-type="article" xlink:type="simple"><person-group person-group-type="author"><name name-style="western"><surname>Zhang</surname><given-names>Y. D.</given-names></name><name name-style="western"><surname>Ma</surname><given-names>J.</given-names></name><name name-style="western"><surname>Ma</surname><given-names>L. G.</given-names></name><name name-style="western"><surname>Zhang</surname><given-names>X. G.</given-names></name></person-group><year>2010</year><article-title>Two new species of <italic><tp:taxon-name><tp:taxon-name-part taxon-name-part-type="genus" reg="Kylindria">Kylindria</tp:taxon-name-part></tp:taxon-name></italic> from Fujian, China</article-title><source>Mycotaxon</source><volume>114</volume><fpage>367</fpage><lpage>371</lpage><pub-id pub-id-type="doi">10.5248/114.367</pub-id></element-citation></ref></ref-list></tp:taxon-treatment>
