# Supplementary material for: Additions to hyphomycetes from Yungui Plateau, China with three new species (Ascomycota, Sordariomycetes)
Source: Biodivers Data J. 2023 May 15;11:e101629. doi: 10.3897/BDJ.11.e101629 (PMC10848564; doi:10.3897/BDJ.11.e101629)
Supplement: XML Treatment for Neohelicosporium griseum [file BDJ.11.e101629-treatment13.xml]

<!DOCTYPE tp:taxon-treatment
  PUBLIC "-//TaxonX//DTD Taxonomic Treatment Publishing DTD v0 20100105//EN" "tax-treatment-NSO.dtd">
<tp:taxon-treatment xmlns:tp="http://www.plazi.org/taxpub"><tp:treatment-meta><mixed-citation publication-type="journal"><person-group><name><surname>Chun-Sheng</surname><given-names>Long</given-names></name><name><surname>You-Peng</surname><given-names>Wu</given-names></name><name><surname>Xu</surname><given-names>Zhang</given-names></name><name><surname>Yan</surname><given-names>Lin</given-names></name><name><surname>Xiang-Chun</surname><given-names>Shen</given-names></name><name><surname>Jian</surname><given-names>Ma</given-names></name><name><surname>Qi-Rui</surname><given-names>LI</given-names></name></person-group><article-title>Additions to hyphomycetes from Yungui Plateau, China with three new species (<tp:taxon-name><tp:taxon-name-part taxon-name-part-type="phylum">Ascomycota</tp:taxon-name-part></tp:taxon-name>, <tp:taxon-name><tp:taxon-name-part taxon-name-part-type="class">Sordariomycetes</tp:taxon-name-part></tp:taxon-name>)</article-title><source>Biodivers Data J</source><day>15</day><month>05</month><year>2023</year><volume>11</volume><pub-id pub-id-type="doi">10.3897/BDJ.11.e101629</pub-id></mixed-citation></tp:treatment-meta><tp:nomenclature><tp:taxon-name>
            <object-id xmlns:xlink="http://www.w3.org/1999/xlink" content-type="arpha" xlink:type="simple">3C8897B8-A720-59A1-9811-43991C7587DB</object-id>
            <tp:taxon-name-part taxon-name-part-type="genus">Neohelicosporium</tp:taxon-name-part>
            <tp:taxon-name-part taxon-name-part-type="species">griseum</tp:taxon-name-part>
            <object-id xmlns:xlink="http://www.w3.org/1999/xlink" xlink:type="simple" object-id-type="MycoBank">GMB0412</object-id>
          </tp:taxon-name><tp:taxon-authority>(Berk. &amp; M.A. Curtis) Y.Z. Lu &amp; K.D. Hyde, Fungal Diversity 92: 241 (2018)</tp:taxon-authority></tp:nomenclature><tp:treatment-sec sec-type="materials"><title>Materials</title><list list-type="alpha-lower" list-content="occurrences"><list-item><p><bold>Type status:</bold> <named-content xmlns:xlink="http://www.w3.org/1999/xlink" content-type="dwc:typeStatus" xlink:type="simple">Holotype</named-content>. <bold>Occurrence:</bold> recordedBy: <named-content xmlns:xlink="http://www.w3.org/1999/xlink" content-type="dwc:recordedBy" xlink:type="simple">Chun-Sheng Long</named-content>; occurrenceID: <named-content xmlns:xlink="http://www.w3.org/1999/xlink" content-type="dwc:occurrenceID" xlink:type="simple">308A8DB4-3FA1-502F-B26E-7F5F12FE9F90</named-content>; <bold>Taxon:</bold> scientificName: <named-content xmlns:xlink="http://www.w3.org/1999/xlink" content-type="dwc:scientificName" xlink:type="simple"><italic><tp:taxon-name><tp:taxon-name-part taxon-name-part-type="genus" reg="Neohelicosporium">Neohelicosporium</tp:taxon-name-part><tp:taxon-name-part taxon-name-part-type="species" reg="griseum">griseum</tp:taxon-name-part></tp:taxon-name></italic></named-content>; <bold>Location:</bold> continent: <named-content xmlns:xlink="http://www.w3.org/1999/xlink" content-type="dwc:continent" xlink:type="simple">Asia</named-content>; country: <named-content xmlns:xlink="http://www.w3.org/1999/xlink" content-type="dwc:country" xlink:type="simple">China</named-content>; stateProvince: <named-content xmlns:xlink="http://www.w3.org/1999/xlink" content-type="dwc:stateProvince" xlink:type="simple">Yunnan</named-content>; county: <named-content xmlns:xlink="http://www.w3.org/1999/xlink" content-type="dwc:county" xlink:type="simple">Nanjian Yi Autonomous County</named-content>; locality: <named-content xmlns:xlink="http://www.w3.org/1999/xlink" content-type="dwc:locality" xlink:type="simple">Lingbaoshan National Forest Park</named-content>; verbatimElevation: <named-content xmlns:xlink="http://www.w3.org/1999/xlink" content-type="dwc:verbatimElevation" xlink:type="simple">2418 m</named-content>; verbatimCoordinates: <named-content xmlns:xlink="http://www.w3.org/1999/xlink" content-type="dwc:verbatimCoordinates" xlink:type="simple">24.7342N, 100.4234E</named-content>; <bold>Identification:</bold> identifiedBy: <named-content xmlns:xlink="http://www.w3.org/1999/xlink" content-type="dwc:identifiedBy" xlink:type="simple">Chun-Sheng Long, Qi-Rui Li &amp; Jian Ma</named-content>; <bold>Event:</bold> eventTime: <named-content xmlns:xlink="http://www.w3.org/1999/xlink" content-type="dwc:eventTime" xlink:type="simple">18/8/2021</named-content>; habitat: <named-content xmlns:xlink="http://www.w3.org/1999/xlink" content-type="dwc:habitat" xlink:type="simple">on decaying wood</named-content>; <bold>Record Level:</bold> collectionID: <named-content xmlns:xlink="http://www.w3.org/1999/xlink" content-type="dwc:collectionID" xlink:type="simple">GMB0412</named-content></p></list-item></list></tp:treatment-sec><tp:treatment-sec sec-type="Description"><title>Description</title><p>Conidiophores 3.5–4 µm diam. (x̅ = 3.6 μm, SD =1.2, n = 20), arising from a dark repent mycelium, more or less erect, dark brown, septate, irregularly branched, often forming a loop and network by anastomosing. Conidiogenous cells 1–1.5 µm long (x̅ = 1.3 μm, SD = 0.6, n = 20), 0.5–1 µm wide (x̅ = 0.8 μm, SD = 0.5, n = 20), holoblastic, monoblastic, integrated, intercalary or terminal, denticulate; denticles on the lower parts of conidiophores or directly arising on lateral of creeping fertile hyphae. Conidia diameter of coiled spores 12–15 µm (x̅ = 14.1 μm, SD =1.9, n = 20), pleurogenous, borne singly on minute hyaline sporogenous teeth, hyaline, tightly coiled 2½–3¼ times, indistinctly 18-20 septate.</p><p>Also see <xref ref-type="bibr" rid="B8442546">Lu et al. (2018)</xref>.</p></tp:treatment-sec><tp:treatment-sec sec-type="Notes"><title>Notes</title><p><xref ref-type="bibr" rid="B8442189">Goos (1989)</xref> classified <italic><tp:taxon-name><tp:taxon-name-part taxon-name-part-type="genus" reg="Helicosporium">Helicosporium</tp:taxon-name-part><tp:taxon-name-part taxon-name-part-type="species" reg="cinereum">cinereum</tp:taxon-name-part></tp:taxon-name></italic> Peck, <italic><tp:taxon-name><tp:taxon-name-part taxon-name-part-type="genus" reg="Helicosporium">H.</tp:taxon-name-part><tp:taxon-name-part taxon-name-part-type="species" reg="leptosporum">leptosporum</tp:taxon-name-part></tp:taxon-name></italic> Sacc. and <italic><tp:taxon-name><tp:taxon-name-part taxon-name-part-type="genus" reg="Helicosporium">H.</tp:taxon-name-part><tp:taxon-name-part taxon-name-part-type="species" reg="lumbricoides">lumbricoides</tp:taxon-name-part></tp:taxon-name></italic> Sacc. as <italic><tp:taxon-name><tp:taxon-name-part taxon-name-part-type="genus" reg="Helicosporium">H.</tp:taxon-name-part><tp:taxon-name-part taxon-name-part-type="species" reg="griseum">griseum</tp:taxon-name-part></tp:taxon-name>. <xref ref-type="bibr" rid="B8442546">Lu et al. (2018)</xref></italic> placed <italic><tp:taxon-name><tp:taxon-name-part taxon-name-part-type="genus" reg="Helicosporium">H.</tp:taxon-name-part><tp:taxon-name-part taxon-name-part-type="species" reg="griseum">griseum</tp:taxon-name-part></tp:taxon-name></italic> and <italic><tp:taxon-name><tp:taxon-name-part taxon-name-part-type="genus" reg="Helicosporium">H.</tp:taxon-name-part><tp:taxon-name-part taxon-name-part-type="species" reg="lumbricoides">lumbricoides</tp:taxon-name-part></tp:taxon-name></italic> in <italic><tp:taxon-name><tp:taxon-name-part taxon-name-part-type="genus" reg="Neohelicosporium">Neohelicosporium</tp:taxon-name-part></tp:taxon-name></italic> Y.Z. Lu, J.C. Kang &amp; K.D. Hyde as <italic><tp:taxon-name><tp:taxon-name-part taxon-name-part-type="genus" reg="Neohelicosporium">N.</tp:taxon-name-part><tp:taxon-name-part taxon-name-part-type="species" reg="griseum">griseum</tp:taxon-name-part></tp:taxon-name></italic>, based on phylogenetic analysis. <italic><tp:taxon-name><tp:taxon-name-part taxon-name-part-type="genus" reg="Neohelicosporium">Neohelicosporium</tp:taxon-name-part><tp:taxon-name-part taxon-name-part-type="species" reg="ovoideum">ovoideum</tp:taxon-name-part></tp:taxon-name></italic> Y.Z. Lu et al. and <italic><tp:taxon-name><tp:taxon-name-part taxon-name-part-type="genus" reg="Neohelicosporium">N.</tp:taxon-name-part><tp:taxon-name-part taxon-name-part-type="species" reg="griseum">griseum</tp:taxon-name-part></tp:taxon-name></italic> are similar in morphology, but the conidium of <italic><tp:taxon-name><tp:taxon-name-part taxon-name-part-type="genus" reg="Neohelicosporium">N.</tp:taxon-name-part><tp:taxon-name-part taxon-name-part-type="species" reg="ovoideum">ovoideum</tp:taxon-name-part></tp:taxon-name></italic> has fewer curls (3–4 vs. 2–3) (<xref ref-type="bibr" rid="B8442546">Lu et al. 2018</xref>).</p></tp:treatment-sec><ref-list><ref id="B8442546"><element-citation xmlns:xlink="http://www.w3.org/1999/xlink" publication-type="article" xlink:type="simple"><person-group person-group-type="author"><name name-style="western"><surname>Lu</surname><given-names>Y. Z.</given-names></name><name name-style="western"><surname>Liu</surname><given-names>J. K.</given-names></name><name name-style="western"><surname>Hyde</surname><given-names>K. D.</given-names></name><name name-style="western"><surname>Jeewon</surname><given-names>R.</given-names></name><name name-style="western"><surname>Kang</surname><given-names>J. C.</given-names></name><name name-style="western"><surname>Fan</surname><given-names>C.</given-names></name><name name-style="western"><surname>Boonmee</surname><given-names>S.</given-names></name><name name-style="western"><surname>Bhat</surname><given-names>D. J.</given-names></name><name name-style="western"><surname>Luo</surname><given-names>Z. L.</given-names></name><name name-style="western"><surname>Lin</surname><given-names>C. G.</given-names></name><name name-style="western"><surname>Eungwanichayapant</surname><given-names>P. D.</given-names></name></person-group><year>2018</year><article-title>A taxonomic reassessment of tubeufiales based on multi-locus phylogeny and morphology</article-title><source>Fungal Diversity</source><volume>92</volume><fpage>131</fpage><lpage>344</lpage><pub-id pub-id-type="doi">10.1007/s13225-018-0411-y</pub-id></element-citation></ref><ref id="B8442189"><element-citation xmlns:xlink="http://www.w3.org/1999/xlink" publication-type="article" xlink:type="simple"><person-group person-group-type="author"><name name-style="western"><surname>Goos</surname><given-names>R. D.</given-names></name></person-group><year>1989</year><article-title>On the anamorph genera <italic><tp:taxon-name><tp:taxon-name-part taxon-name-part-type="genus" reg="Helicosporium">Helicosporium</tp:taxon-name-part></tp:taxon-name></italic> and <italic><tp:taxon-name><tp:taxon-name-part taxon-name-part-type="genus" reg="Drepanospora">Drepanospora</tp:taxon-name-part></tp:taxon-name></italic></article-title><source>Mycologia</source><volume>81</volume><issue>3</issue><fpage>356</fpage><lpage>374</lpage><pub-id pub-id-type="doi">10.1080/00275514.1989.12025759</pub-id></element-citation></ref></ref-list></tp:taxon-treatment>
