# Supplementary material for: Additions to hyphomycetes from Yungui Plateau, China with three new species (Ascomycota, Sordariomycetes)
Source: Biodivers Data J. 2023 May 15;11:e101629. doi: 10.3897/BDJ.11.e101629 (PMC10848564; doi:10.3897/BDJ.11.e101629)
Supplement: XML Treatment for Phaeoisaria guttulata [file BDJ.11.e101629-treatment14.xml]

<!DOCTYPE tp:taxon-treatment
  PUBLIC "-//TaxonX//DTD Taxonomic Treatment Publishing DTD v0 20100105//EN" "tax-treatment-NSO.dtd">
<tp:taxon-treatment xmlns:tp="http://www.plazi.org/taxpub"><tp:treatment-meta><mixed-citation publication-type="journal"><person-group><name><surname>Chun-Sheng</surname><given-names>Long</given-names></name><name><surname>You-Peng</surname><given-names>Wu</given-names></name><name><surname>Xu</surname><given-names>Zhang</given-names></name><name><surname>Yan</surname><given-names>Lin</given-names></name><name><surname>Xiang-Chun</surname><given-names>Shen</given-names></name><name><surname>Jian</surname><given-names>Ma</given-names></name><name><surname>Qi-Rui</surname><given-names>LI</given-names></name></person-group><article-title>Additions to hyphomycetes from Yungui Plateau, China with three new species (<tp:taxon-name><tp:taxon-name-part taxon-name-part-type="phylum">Ascomycota</tp:taxon-name-part></tp:taxon-name>, <tp:taxon-name><tp:taxon-name-part taxon-name-part-type="class">Sordariomycetes</tp:taxon-name-part></tp:taxon-name>)</article-title><source>Biodivers Data J</source><day>15</day><month>05</month><year>2023</year><volume>11</volume><pub-id pub-id-type="doi">10.3897/BDJ.11.e101629</pub-id></mixed-citation></tp:treatment-meta><tp:nomenclature><tp:taxon-name>
            <object-id xmlns:xlink="http://www.w3.org/1999/xlink" content-type="arpha" xlink:type="simple">E2E36275-A22F-5D66-8547-F60FECF83644</object-id>
            <tp:taxon-name-part taxon-name-part-type="genus">Phaeoisaria</tp:taxon-name-part>
            <tp:taxon-name-part taxon-name-part-type="species">guttulata</tp:taxon-name-part>
            <object-id xmlns:xlink="http://www.w3.org/1999/xlink" xlink:type="simple" object-id-type="MycoBank">554233</object-id>
          </tp:taxon-name><tp:taxon-authority>J. Yang &amp; K.D. Hyde, Mycosphere 9(2): 401 (2018)</tp:taxon-authority></tp:nomenclature><tp:treatment-sec sec-type="materials"><title>Materials</title><list list-type="alpha-lower" list-content="occurrences"><list-item><p><bold>Type status:</bold> <named-content xmlns:xlink="http://www.w3.org/1999/xlink" content-type="dwc:typeStatus" xlink:type="simple">Holotype</named-content>. <bold>Occurrence:</bold> occurrenceID: <named-content xmlns:xlink="http://www.w3.org/1999/xlink" content-type="dwc:occurrenceID" xlink:type="simple">2041B2E4-5BBA-5C4F-8136-70A7BEDE99A4</named-content>; <bold>Taxon:</bold> scientificName: <named-content xmlns:xlink="http://www.w3.org/1999/xlink" content-type="dwc:scientificName" xlink:type="simple"><italic><tp:taxon-name><tp:taxon-name-part taxon-name-part-type="genus" reg="Phaeoisaria">Phaeoisaria</tp:taxon-name-part><tp:taxon-name-part taxon-name-part-type="species" reg="guttulata">guttulata</tp:taxon-name-part></tp:taxon-name></italic></named-content>; <bold>Location:</bold> continent: <named-content xmlns:xlink="http://www.w3.org/1999/xlink" content-type="dwc:continent" xlink:type="simple">Asia</named-content>; country: <named-content xmlns:xlink="http://www.w3.org/1999/xlink" content-type="dwc:country" xlink:type="simple">China</named-content>; stateProvince: <named-content xmlns:xlink="http://www.w3.org/1999/xlink" content-type="dwc:stateProvince" xlink:type="simple">Guizhou</named-content>; county: <named-content xmlns:xlink="http://www.w3.org/1999/xlink" content-type="dwc:county" xlink:type="simple">Sandu Autonomous County</named-content>; locality: <named-content xmlns:xlink="http://www.w3.org/1999/xlink" content-type="dwc:locality" xlink:type="simple">Yaorenshan National Forest Park</named-content>; verbatimElevation: <named-content xmlns:xlink="http://www.w3.org/1999/xlink" content-type="dwc:verbatimElevation" xlink:type="simple">632 m</named-content>; verbatimCoordinates: <named-content xmlns:xlink="http://www.w3.org/1999/xlink" content-type="dwc:verbatimCoordinates" xlink:type="simple">26.5535N, 106.7533E</named-content>; <bold>Identification:</bold> identifiedBy: <named-content xmlns:xlink="http://www.w3.org/1999/xlink" content-type="dwc:identifiedBy" xlink:type="simple">Chun-Sheng Long, Qi-Rui Li &amp; Jian Ma</named-content>; <bold>Event:</bold> eventDate: <named-content xmlns:xlink="http://www.w3.org/1999/xlink" content-type="dwc:eventDate" xlink:type="simple">9/9/2021</named-content>; habitat: <named-content xmlns:xlink="http://www.w3.org/1999/xlink" content-type="dwc:habitat" xlink:type="simple">on decaying wood</named-content>; <bold>Record Level:</bold> collectionID: <named-content xmlns:xlink="http://www.w3.org/1999/xlink" content-type="dwc:collectionID" xlink:type="simple">GMB0402</named-content></p></list-item></list></tp:treatment-sec><tp:treatment-sec sec-type="Description"><title>Description</title><p>Conidiophores 480–520 μm long (x̅ = 280.6 μm, SD =4 5, n = 20), 2–5 µm wide (x̅ = 3.7 μm, SD = 1.3, n = 20) macronematous, synnematous, erect, septate, smooth, mid-brown to dark brown. Conidiogenous cells 14.5–35.9 μm long (x̅ = 26.6 μm, SD = 4.4, n = 20), 1.6–3.8 μm wide (x̅ = 3.0 μm, SD = 0.6, n = 20) integrated, terminal, polyblastic, pale brown to hyaline, sympodial, splaying out with one to several denticulate conidiogenous cells loci. Conidia 3.5–5.5 μm long (x̅ = 4.5 μm, SD =1.1, n = 20), 2.5–4.8 µm wide (x̅ = 3.5 μm, SD =1.4, n = 20), globose to obovoid, hyaline, smooth-walled, guttulate, aseptate.</p><p>Also see <xref ref-type="bibr" rid="B8442298">Hyde et al. (2018)</xref>.</p></tp:treatment-sec><tp:treatment-sec sec-type="Notes"><title>Notes</title><p>This species was originally discovered on decaying wood in Guizhou Province, China (<xref ref-type="bibr" rid="B8442298">Hyde et al. 2018</xref>). It is similar to <italic><tp:taxon-name><tp:taxon-name-part taxon-name-part-type="genus" reg="Phaeoisaria">P.</tp:taxon-name-part><tp:taxon-name-part taxon-name-part-type="species" reg="clavulata">clavulata</tp:taxon-name-part></tp:taxon-name></italic> (Grove) E. W. Mason &amp; S. Hughes in conidial shape, but the latter has smaller globose conidia (3.5–5.5 µm vs. 1–2 µm) (<xref ref-type="bibr" rid="B8442841">Révay 1985</xref>, <xref ref-type="bibr" rid="B8442298">Hyde et al. 2018</xref>).</p></tp:treatment-sec><ref-list><ref id="B8442298"><element-citation xmlns:xlink="http://www.w3.org/1999/xlink" publication-type="article" xlink:type="simple"><person-group person-group-type="author"><name name-style="western"><surname>Hyde</surname><given-names>K. D.</given-names></name><name name-style="western"><surname>Chaiwan</surname><given-names>N.</given-names></name><name name-style="western"><surname>Norphanphoun</surname><given-names>C.</given-names></name><name name-style="western"><surname>Boonmee</surname><given-names>S.</given-names></name><name name-style="western"><surname>Camporesi</surname><given-names>E.</given-names></name><name name-style="western"><surname>Chethana</surname><given-names>K. W.</given-names></name><name name-style="western"><surname>Dayarathne</surname><given-names>M.</given-names></name><name name-style="western"><surname>Silva</surname><given-names>N.</given-names></name><name name-style="western"><surname>Dissanayake</surname><given-names>A. J.</given-names></name><name name-style="western"><surname>Ekanayaka</surname><given-names>A. H.</given-names></name><name name-style="western"><surname>Hongsanan</surname><given-names>S.</given-names></name><name name-style="western"><surname>Huang</surname><given-names>S. K.</given-names></name><name name-style="western"><surname>Jayasiri</surname><given-names>S. C.</given-names></name><name name-style="western"><surname>Jayawardena</surname><given-names>R. S.</given-names></name><name name-style="western"><surname>Jiang</surname><given-names>H. B.</given-names></name><name name-style="western"><surname>Karunarathna</surname><given-names>A.</given-names></name><name name-style="western"><surname>Lin</surname><given-names>C. G.</given-names></name><name name-style="western"><surname>Liu</surname><given-names>J. K.</given-names></name><name name-style="western"><surname>Liu</surname><given-names>N. G.</given-names></name><name name-style="western"><surname>Lu</surname><given-names>Y. Z.</given-names></name><name name-style="western"><surname>Luo</surname><given-names>Z. L.</given-names></name><name name-style="western"><surname>Maharachchimbura</surname><given-names>S. S.</given-names></name><name name-style="western"><surname>Manawasinghe</surname><given-names>I. S.</given-names></name><name name-style="western"><surname>Pem</surname><given-names>D.</given-names></name><name name-style="western"><surname>Perera</surname><given-names>R. H.</given-names></name><name name-style="western"><surname>Phukhamsakda</surname><given-names>C.</given-names></name><name name-style="western"><surname>Samarakoon</surname><given-names>M. C.</given-names></name><name name-style="western"><surname>Senwanna</surname><given-names>C.</given-names></name><name name-style="western"><surname>Shang</surname><given-names>Q. J.</given-names></name><name name-style="western"><surname>Tennakoon</surname><given-names>D. S.</given-names></name><name name-style="western"><surname>Thambugala</surname><given-names>K. M.</given-names></name><name name-style="western"><surname>Tibpromma</surname><given-names>S.</given-names></name><name name-style="western"><surname>Wanasinghe</surname><given-names>D. N.</given-names></name><name name-style="western"><surname>Xiao</surname><given-names>Y. P.</given-names></name><name name-style="western"><surname>Yang</surname><given-names>J.</given-names></name><name name-style="western"><surname>Zeng</surname><given-names>X. Y.</given-names></name><name name-style="western"><surname>Zhang</surname><given-names>Z. F.,</given-names></name><name name-style="western"><surname>Zhang</surname><given-names>S. N.</given-names></name><name name-style="western"><surname>Bulgakov</surname><given-names>T. S,</given-names></name><name name-style="western"><surname>Bhat</surname><given-names>D. J.</given-names></name><name name-style="western"><surname>Cheewangkoon</surname><given-names>R.</given-names></name><name name-style="western"><surname>Goh</surname><given-names>T. K.</given-names></name><name name-style="western"><surname>Jones</surname><given-names>E. B.</given-names></name><name name-style="western"><surname>Kang</surname><given-names>J. C.,</given-names></name><name name-style="western"><surname>Jeewon</surname><given-names>R.</given-names></name><name name-style="western"><surname>Liu</surname><given-names>Z. Y.,</given-names></name><name name-style="western"><surname>Lumyong</surname><given-names>S.</given-names></name><name name-style="western"><surname>Kuo</surname><given-names>C. H.,</given-names></name><name name-style="western"><surname>McKenzie</surname><given-names>E. H.,</given-names></name><name name-style="western"><surname>Wen</surname><given-names>T. C.</given-names></name><name name-style="western"><surname>Yan</surname><given-names>J. Y.</given-names></name><name name-style="western"><surname>Zhao</surname><given-names>Q.</given-names></name></person-group><year>2018</year><article-title>Mycosphere notes 169-224</article-title><source>Mycosphere</source><volume>9</volume><fpage>271</fpage><lpage>430</lpage><pub-id pub-id-type="doi">10.5943/mycosphere/9/2/8</pub-id></element-citation></ref><ref id="B8442841"><element-citation xmlns:xlink="http://www.w3.org/1999/xlink" publication-type="article" xlink:type="simple"><person-group person-group-type="author"><name name-style="western"><surname>Révay</surname><given-names>Á.</given-names></name></person-group><year>1985</year><article-title>Dematiaceous hyphomycetes inhabiting forest debris in Hungary I.</article-title><source>Studia Botanica Hungarica</source><volume>18</volume><fpage>65</fpage><lpage>71</lpage></element-citation></ref></ref-list></tp:taxon-treatment>
