# Supplementary material for: Additions to hyphomycetes from Yungui Plateau, China with three new species (Ascomycota, Sordariomycetes)
Source: Biodivers Data J. 2023 May 15;11:e101629. doi: 10.3897/BDJ.11.e101629 (PMC10848564; doi:10.3897/BDJ.11.e101629)
Supplement: XML Treatment for Phragmocephala atra [file BDJ.11.e101629-treatment15.xml]

<!DOCTYPE tp:taxon-treatment
  PUBLIC "-//TaxonX//DTD Taxonomic Treatment Publishing DTD v0 20100105//EN" "tax-treatment-NSO.dtd">
<tp:taxon-treatment xmlns:tp="http://www.plazi.org/taxpub"><tp:treatment-meta><mixed-citation publication-type="journal"><person-group><name><surname>Chun-Sheng</surname><given-names>Long</given-names></name><name><surname>You-Peng</surname><given-names>Wu</given-names></name><name><surname>Xu</surname><given-names>Zhang</given-names></name><name><surname>Yan</surname><given-names>Lin</given-names></name><name><surname>Xiang-Chun</surname><given-names>Shen</given-names></name><name><surname>Jian</surname><given-names>Ma</given-names></name><name><surname>Qi-Rui</surname><given-names>LI</given-names></name></person-group><article-title>Additions to hyphomycetes from Yungui Plateau, China with three new species (<tp:taxon-name><tp:taxon-name-part taxon-name-part-type="phylum">Ascomycota</tp:taxon-name-part></tp:taxon-name>, <tp:taxon-name><tp:taxon-name-part taxon-name-part-type="class">Sordariomycetes</tp:taxon-name-part></tp:taxon-name>)</article-title><source>Biodivers Data J</source><day>15</day><month>05</month><year>2023</year><volume>11</volume><pub-id pub-id-type="doi">10.3897/BDJ.11.e101629</pub-id></mixed-citation></tp:treatment-meta><tp:nomenclature><tp:taxon-name>
            <object-id xmlns:xlink="http://www.w3.org/1999/xlink" content-type="arpha" xlink:type="simple">496EB05A-0F41-593E-B37F-D2ACEC8C34C8</object-id>
            <tp:taxon-name-part taxon-name-part-type="genus">Phragmocephala</tp:taxon-name-part>
            <tp:taxon-name-part taxon-name-part-type="species">atra</tp:taxon-name-part>
            <object-id xmlns:xlink="http://www.w3.org/1999/xlink" xlink:type="simple" object-id-type="MycoBank">303243</object-id>
          </tp:taxon-name><tp:taxon-authority>(Berk. &amp; Broome) E.W. Mason &amp; S. Hughes, Naturalist: 97 (1951)</tp:taxon-authority></tp:nomenclature><tp:treatment-sec sec-type="materials"><title>Materials</title><list list-type="alpha-lower" list-content="occurrences"><list-item><p><bold>Type status:</bold> <named-content xmlns:xlink="http://www.w3.org/1999/xlink" content-type="dwc:typeStatus" xlink:type="simple">Holotype</named-content>. <bold>Occurrence:</bold> recordedBy: <named-content xmlns:xlink="http://www.w3.org/1999/xlink" content-type="dwc:recordedBy" xlink:type="simple">Chun-Sheng Long</named-content>; occurrenceID: <named-content xmlns:xlink="http://www.w3.org/1999/xlink" content-type="dwc:occurrenceID" xlink:type="simple">4FC3FA5F-FE62-5C51-8700-C051B063DE42</named-content>; <bold>Taxon:</bold> scientificName: <named-content xmlns:xlink="http://www.w3.org/1999/xlink" content-type="dwc:scientificName" xlink:type="simple"><italic><tp:taxon-name><tp:taxon-name-part taxon-name-part-type="genus" reg="Phragmocephala">Phragmocephala</tp:taxon-name-part><tp:taxon-name-part taxon-name-part-type="species" reg="atra">atra</tp:taxon-name-part></tp:taxon-name></italic></named-content>; <bold>Location:</bold> continent: <named-content xmlns:xlink="http://www.w3.org/1999/xlink" content-type="dwc:continent" xlink:type="simple">Asia</named-content>; country: <named-content xmlns:xlink="http://www.w3.org/1999/xlink" content-type="dwc:country" xlink:type="simple">China</named-content>; stateProvince: <named-content xmlns:xlink="http://www.w3.org/1999/xlink" content-type="dwc:stateProvince" xlink:type="simple">Guizhou</named-content>; municipality: <named-content xmlns:xlink="http://www.w3.org/1999/xlink" content-type="dwc:municipality" xlink:type="simple">Guiyang</named-content>; locality: <named-content xmlns:xlink="http://www.w3.org/1999/xlink" content-type="dwc:locality" xlink:type="simple">Guiyang Forest Park</named-content>; verbatimElevation: <named-content xmlns:xlink="http://www.w3.org/1999/xlink" content-type="dwc:verbatimElevation" xlink:type="simple">1187 m</named-content>; verbatimCoordinates: <named-content xmlns:xlink="http://www.w3.org/1999/xlink" content-type="dwc:verbatimCoordinates" xlink:type="simple">26.5723N, 106.7432E</named-content>; <bold>Identification:</bold> identifiedBy: <named-content xmlns:xlink="http://www.w3.org/1999/xlink" content-type="dwc:identifiedBy" xlink:type="simple">Chun-Sheng Long, Qi-Rui Li &amp; Jian Ma</named-content>; <bold>Event:</bold> eventTime: <named-content xmlns:xlink="http://www.w3.org/1999/xlink" content-type="dwc:eventTime" xlink:type="simple">9/9/2021</named-content>; habitat: <named-content xmlns:xlink="http://www.w3.org/1999/xlink" content-type="dwc:habitat" xlink:type="simple">On decaying wood</named-content>; <bold>Record Level:</bold> collectionID: <named-content xmlns:xlink="http://www.w3.org/1999/xlink" content-type="dwc:collectionID" xlink:type="simple">GMB0406</named-content></p></list-item></list></tp:treatment-sec><tp:treatment-sec sec-type="Description"><title>Description</title><p>Conidiophores 128–157 μm long (x̄ = 142.5 µm, SD = 14.5, n = 20), 6.5–8.5 μm wide (x̄ = 7.5 µm, SD = 1, n = 20), synnematous, macronematous, septate, unbranched or branched, erect, dark brown at the base, pale brown at fertile, flared apex, sometimes proliferating, 5–8-septate. Conidiogenous cells 37–44 μm long (x̄ = 37.3 µm, SD = 2.1 µm, n = 20), 2.3–4 μm wide (x̄ = 2.5 µm, SD = 1.3 µm, n = 20), monoblastic, terminal, integrated, elongated, pale brown, often separating from the conidium through a break or frill below the base of conidium. Conidia 30–35 μm long (x̄ = 32.5 µm, SD = 2.5 µm, n = 20), 16–19 μm wide (x̄ = 17.5 µm, SD = 1.5 µm, n = 20), 4–septate, ellipsoidal to subglobose, dark brown, pale brown at apical and basal cells, with dark brown to black central cells, with a thick dark band on the central septum; smooth, rounded at apex, truncate at base, sometimes released with part of conidiogenous cell.</p><p>Also see <xref ref-type="bibr" rid="B8442579">Mason and Hughes (1951)</xref>.</p></tp:treatment-sec><tp:treatment-sec sec-type="Notes"><title>Notes</title><p><italic><tp:taxon-name><tp:taxon-name-part taxon-name-part-type="genus" reg="Phragmocephala">Phragmocephala</tp:taxon-name-part><tp:taxon-name-part taxon-name-part-type="species" reg="atra">atra</tp:taxon-name-part></tp:taxon-name></italic> is the type species of <italic><tp:taxon-name><tp:taxon-name-part taxon-name-part-type="genus" reg="Phragmocephala">Phragmocephala</tp:taxon-name-part></tp:taxon-name></italic>, which is characterised by the dark brown to black central cells (<xref ref-type="bibr" rid="B8442579">Mason and Hughes 1951</xref>, <xref ref-type="bibr" rid="B8442972">Su et al. 2015</xref>). <italic><tp:taxon-name><tp:taxon-name-part taxon-name-part-type="genus" reg="Phragmocephala">Phragmocephala</tp:taxon-name-part><tp:taxon-name-part taxon-name-part-type="species" reg="atra">atra</tp:taxon-name-part></tp:taxon-name></italic> has been reported in Yunnan Province, China (<xref ref-type="bibr" rid="B8442972">Su et al. 2015</xref>).</p></tp:treatment-sec><ref-list><ref id="B8442579"><element-citation xmlns:xlink="http://www.w3.org/1999/xlink" publication-type="article" xlink:type="simple"><person-group person-group-type="author"><name name-style="western"><surname>Mason</surname><given-names>E. W.</given-names></name><name name-style="western"><surname>Hughes</surname><given-names>S. J.</given-names></name></person-group><year>1951</year><article-title><italic><tp:taxon-name><tp:taxon-name-part taxon-name-part-type="genus" reg="Phragmocephala">Phragmocephala</tp:taxon-name-part></tp:taxon-name></italic> gen. nov</article-title><source>The Naturalist</source><volume>1951</volume><fpage>97</fpage><lpage>105</lpage></element-citation></ref><ref id="B8442972"><element-citation xmlns:xlink="http://www.w3.org/1999/xlink" publication-type="article" xlink:type="simple"><person-group person-group-type="author"><name name-style="western"><surname>Su</surname><given-names>H. Y.</given-names></name><name name-style="western"><surname>Udayanga</surname><given-names>D.</given-names></name><name name-style="western"><surname>Luo</surname><given-names>Z. L.</given-names></name><name name-style="western"><surname>Manamgoda</surname><given-names>D. S.</given-names></name><name name-style="western"><surname>Zhao</surname><given-names>Y. C.</given-names></name><name name-style="western"><surname>Yang</surname><given-names>J.</given-names></name><name name-style="western"><surname>Liu</surname><given-names>X. Y.</given-names></name><name name-style="western"><surname>MCKENZIE</surname><given-names>E. H.C</given-names></name><name name-style="western"><surname>Zhou</surname><given-names>D. Q.</given-names></name><name name-style="western"><surname>Hyde</surname><given-names>K. D.</given-names></name></person-group><year>2015</year><article-title><tp:taxon-name><tp:taxon-name-part taxon-name-part-type="above-genus">Hyphomycetes</tp:taxon-name-part></tp:taxon-name> from aquatic habitats in southern China: species of <italic><tp:taxon-name><tp:taxon-name-part taxon-name-part-type="genus" reg="Curvularia">Curvularia</tp:taxon-name-part></tp:taxon-name></italic> (<tp:taxon-name><tp:taxon-name-part taxon-name-part-type="family">Pleosporaceae</tp:taxon-name-part></tp:taxon-name>) and <italic><tp:taxon-name><tp:taxon-name-part taxon-name-part-type="genus" reg="Phragmocephala">Phragmocephala</tp:taxon-name-part></tp:taxon-name></italic> (<tp:taxon-name><tp:taxon-name-part taxon-name-part-type="family">Melanommataceae</tp:taxon-name-part></tp:taxon-name>)</article-title><source>Phytotaxa</source><volume>226</volume><fpage>201</fpage><lpage>216</lpage><pub-id pub-id-type="doi">10.11646/phytotaxa.226.3.1</pub-id></element-citation></ref></ref-list></tp:taxon-treatment>
