# Supplementary material for: Additions to hyphomycetes from Yungui Plateau, China with three new species (Ascomycota, Sordariomycetes)
Source: Biodivers Data J. 2023 May 15;11:e101629. doi: 10.3897/BDJ.11.e101629 (PMC10848564; doi:10.3897/BDJ.11.e101629)
Supplement: XML Treatment for Cryptophiale udagawae [file BDJ.11.e101629-treatment16.xml]

<!DOCTYPE tp:taxon-treatment
  PUBLIC "-//TaxonX//DTD Taxonomic Treatment Publishing DTD v0 20100105//EN" "tax-treatment-NSO.dtd">
<tp:taxon-treatment xmlns:tp="http://www.plazi.org/taxpub"><tp:treatment-meta><mixed-citation publication-type="journal"><person-group><name><surname>Chun-Sheng</surname><given-names>Long</given-names></name><name><surname>You-Peng</surname><given-names>Wu</given-names></name><name><surname>Xu</surname><given-names>Zhang</given-names></name><name><surname>Yan</surname><given-names>Lin</given-names></name><name><surname>Xiang-Chun</surname><given-names>Shen</given-names></name><name><surname>Jian</surname><given-names>Ma</given-names></name><name><surname>Qi-Rui</surname><given-names>LI</given-names></name></person-group><article-title>Additions to hyphomycetes from Yungui Plateau, China with three new species (<tp:taxon-name><tp:taxon-name-part taxon-name-part-type="phylum">Ascomycota</tp:taxon-name-part></tp:taxon-name>, <tp:taxon-name><tp:taxon-name-part taxon-name-part-type="class">Sordariomycetes</tp:taxon-name-part></tp:taxon-name>)</article-title><source>Biodivers Data J</source><day>15</day><month>05</month><year>2023</year><volume>11</volume><pub-id pub-id-type="doi">10.3897/BDJ.11.e101629</pub-id></mixed-citation></tp:treatment-meta><tp:nomenclature><tp:taxon-name>
            <object-id xmlns:xlink="http://www.w3.org/1999/xlink" content-type="arpha" xlink:type="simple">5AB07660-80D7-579A-97F7-E062482AA7E6</object-id>
            <tp:taxon-name-part taxon-name-part-type="genus">Cryptophiale</tp:taxon-name-part>
            <tp:taxon-name-part taxon-name-part-type="species">udagawae</tp:taxon-name-part>
            <object-id xmlns:xlink="http://www.w3.org/1999/xlink" xlink:type="simple" object-id-type="MycoBank">329371</object-id>
          </tp:taxon-name><tp:taxon-authority>Piroz. &amp; Ichinoe, Can. J. Bot. 46: 1126 (1968)</tp:taxon-authority></tp:nomenclature><tp:treatment-sec sec-type="materials"><title>Materials</title><list list-type="alpha-lower" list-content="occurrences"><list-item><p><bold>Type status:</bold> <named-content xmlns:xlink="http://www.w3.org/1999/xlink" content-type="dwc:typeStatus" xlink:type="simple">Other material</named-content>. <bold>Occurrence:</bold> recordedBy: <named-content xmlns:xlink="http://www.w3.org/1999/xlink" content-type="dwc:recordedBy" xlink:type="simple">Chun-Sheng Long</named-content>; occurrenceID: <named-content xmlns:xlink="http://www.w3.org/1999/xlink" content-type="dwc:occurrenceID" xlink:type="simple">F7EFF95D-CA2D-566D-A743-FAC90D454F35</named-content>; <bold>Taxon:</bold> scientificName: <named-content xmlns:xlink="http://www.w3.org/1999/xlink" content-type="dwc:scientificName" xlink:type="simple"><italic><tp:taxon-name><tp:taxon-name-part taxon-name-part-type="genus" reg="Cryptophiale">Cryptophiale</tp:taxon-name-part><tp:taxon-name-part taxon-name-part-type="species" reg="udagawae">udagawae</tp:taxon-name-part></tp:taxon-name></italic></named-content>; <bold>Location:</bold> continent: <named-content xmlns:xlink="http://www.w3.org/1999/xlink" content-type="dwc:continent" xlink:type="simple">Asia</named-content>; country: <named-content xmlns:xlink="http://www.w3.org/1999/xlink" content-type="dwc:country" xlink:type="simple">China</named-content>; stateProvince: <named-content xmlns:xlink="http://www.w3.org/1999/xlink" content-type="dwc:stateProvince" xlink:type="simple">Guizhou</named-content>; county: <named-content xmlns:xlink="http://www.w3.org/1999/xlink" content-type="dwc:county" xlink:type="simple">Luodian County</named-content>; locality: <named-content xmlns:xlink="http://www.w3.org/1999/xlink" content-type="dwc:locality" xlink:type="simple">Hongshui river</named-content>; verbatimElevation: <named-content xmlns:xlink="http://www.w3.org/1999/xlink" content-type="dwc:verbatimElevation" xlink:type="simple">399 m</named-content>; verbatimCoordinates: <named-content xmlns:xlink="http://www.w3.org/1999/xlink" content-type="dwc:verbatimCoordinates" xlink:type="simple">25.2239N, 106.5349E</named-content>; <bold>Identification:</bold> identifiedBy: <named-content xmlns:xlink="http://www.w3.org/1999/xlink" content-type="dwc:identifiedBy" xlink:type="simple">Chun-Sheng Long, Qi-Rui Li &amp; Jian Ma</named-content>; <bold>Event:</bold> eventDate: <named-content xmlns:xlink="http://www.w3.org/1999/xlink" content-type="dwc:eventDate" xlink:type="simple">18/9/2021</named-content>; habitat: <named-content xmlns:xlink="http://www.w3.org/1999/xlink" content-type="dwc:habitat" xlink:type="simple">on decaying wood</named-content>; <bold>Record Level:</bold> collectionID: <named-content xmlns:xlink="http://www.w3.org/1999/xlink" content-type="dwc:collectionID" xlink:type="simple">GMB0408</named-content></p></list-item></list></tp:treatment-sec><tp:treatment-sec sec-type="Description"><title>Description</title><p>Conidiophores 97–120 μm long (x̄ = 99.7 µm, SD = 8.3, n = 20), 4.5–9 μm wide (x̄ = 6.2 µm, SD = 1.3, n = 20), straight or flexuous, septate, smooth, brown, with 3-4 branches at the apex. Conidiogenous cells 39–46 μm long (x̄ = 42.1 µm, SD = 4.0, n = 20), 7.6–12 μm wide (x̄ = 8.7 µm, SD = 2.4, n = 20) enteroblastic, phialidic, obscured by a shield of sterile cells. Conidia solitary, 1–septate, falcate, simple, smooth, hyaline, produced in slimy masses, 15.5–18 μm long (x̄ = 16.4 µm, SD = 1, n = 20), 1.2–1.4 μm wide (x̄ =1.3 µm, SD = 1.1, n = 20), solitary, 1–septate, falcate, simple, smooth, hyaline, produced in slimy masses.</p><p>Also see <xref ref-type="bibr" rid="B8442711">Pirozynski (1968)</xref>.</p></tp:treatment-sec><tp:treatment-sec sec-type="Notes"><title>Notes</title><p><xref ref-type="bibr" rid="B8442711">Pirozynski (1968)</xref> described the species from fallen leaves in Japan. <xref ref-type="bibr" rid="B8442570">Ma et al. (2010)</xref> and <xref ref-type="bibr" rid="B8443256">Yang et al. (2019)</xref> discovered the species in China. <italic><tp:taxon-name><tp:taxon-name-part taxon-name-part-type="genus" reg="Cryptophiale">Cryptophiale</tp:taxon-name-part><tp:taxon-name-part taxon-name-part-type="species" reg="udagawae">udagawae</tp:taxon-name-part></tp:taxon-name></italic> shows a variable number of branches in the conidiophore. There are 1–3 branches on <italic><tp:taxon-name><tp:taxon-name-part taxon-name-part-type="genus" reg="Cryptophiale">C.</tp:taxon-name-part><tp:taxon-name-part taxon-name-part-type="species" reg="udagawae">udagawae</tp:taxon-name-part></tp:taxon-name></italic> in <xref ref-type="bibr" rid="B8442711">Pirozynski (1968)</xref>, three in <xref ref-type="bibr" rid="B8442588">Matsushima (1971)</xref>, 5–8 in <xref ref-type="bibr" rid="B8442615">Mercado-Sierra et al. (1997)</xref> and three in our specimen.</p></tp:treatment-sec><ref-list><ref id="B8442711"><element-citation xmlns:xlink="http://www.w3.org/1999/xlink" publication-type="article" xlink:type="simple"><person-group person-group-type="author"><name name-style="western"><surname>Pirozynski</surname><given-names>K. A.</given-names></name></person-group><year>1968</year><article-title><italic><tp:taxon-name><tp:taxon-name-part taxon-name-part-type="genus" reg="Cryptophiale">Cryptophiale</tp:taxon-name-part></tp:taxon-name></italic>, a new genus of hyphomycetes</article-title><source>Canadian Journal of Botany</source><volume>46</volume><issue>9</issue><fpage>1123</fpage><lpage>1127</lpage><pub-id pub-id-type="doi">10.1139/b68-148</pub-id></element-citation></ref><ref id="B8442570"><element-citation xmlns:xlink="http://www.w3.org/1999/xlink" publication-type="article" xlink:type="simple"><person-group person-group-type="author"><name name-style="western"><surname>Ma</surname><given-names>L. G.</given-names></name><name name-style="western"><surname>Ma</surname><given-names>J.</given-names></name><name name-style="western"><surname>Zhang</surname><given-names>K.</given-names></name><name name-style="western"><surname>Zhang</surname><given-names>X.</given-names></name></person-group><year>2010</year><article-title>Notes on dematiaceous hyphomycetes from dead wood Ⅱ. Three new records for China</article-title><source>Mycosystema</source><volume>29</volume><issue>6</issue><fpage>841</fpage><lpage>844</lpage><pub-id pub-id-type="doi">10.3724/SP.J.1238.2010.00516</pub-id></element-citation></ref><ref id="B8443256"><element-citation xmlns:xlink="http://www.w3.org/1999/xlink" publication-type="article" xlink:type="simple"><person-group person-group-type="author"><name name-style="western"><surname>Yang</surname><given-names>J.</given-names></name><name name-style="western"><surname>Liu</surname><given-names>N. G.</given-names></name><name name-style="western"><surname>Liu</surname><given-names>J. K.</given-names></name><name name-style="western"><surname>Hyde</surname><given-names>K. D.</given-names></name><name name-style="western"><surname>Jones</surname><given-names>E. G.</given-names></name><name name-style="western"><surname>Liu</surname><given-names>Z. Y.</given-names></name></person-group><year>2019</year><article-title>Phylogenetic placement of <italic><tp:taxon-name><tp:taxon-name-part taxon-name-part-type="genus" reg="Cryptophiale">Cryptophiale</tp:taxon-name-part></tp:taxon-name></italic>, <italic><tp:taxon-name><tp:taxon-name-part taxon-name-part-type="genus" reg="Cryptophialoidea">Cryptophialoidea</tp:taxon-name-part></tp:taxon-name></italic>, <italic><tp:taxon-name><tp:taxon-name-part taxon-name-part-type="genus" reg="Nawawia">Nawawia</tp:taxon-name-part></tp:taxon-name></italic>, <italic><tp:taxon-name><tp:taxon-name-part taxon-name-part-type="genus" reg="Neonawawia">Neonawawia</tp:taxon-name-part></tp:taxon-name></italic> gen nov. and <italic><tp:taxon-name><tp:taxon-name-part taxon-name-part-type="genus" reg="Phialosporostilbe">Phialosporostilbe</tp:taxon-name-part></tp:taxon-name></italic>.</article-title><source>Mycosphere</source><volume>9</volume><fpage>1132</fpage><lpage>1150</lpage><pub-id pub-id-type="doi">10.5943/mycosphere/9/6/5</pub-id></element-citation></ref><ref id="B8442588"><element-citation xmlns:xlink="http://www.w3.org/1999/xlink" publication-type="book" xlink:type="simple"><person-group person-group-type="author"><name name-style="western"><surname>Matsushima</surname><given-names>T.</given-names></name></person-group><year>1971</year><source>Microfungi of the Solomon Islands and Papua New Guinea.</source><publisher-name>Matsushima</publisher-name><publisher-loc>Kobe</publisher-loc><size units="page">78</size></element-citation></ref><ref id="B8442615"><element-citation xmlns:xlink="http://www.w3.org/1999/xlink" publication-type="chapter" xlink:type="simple"><person-group person-group-type="author"><name name-style="western"><surname>Mercado-Sierra</surname><given-names>A.</given-names></name><name name-style="western"><surname>Holubová-Jechová</surname><given-names>V.</given-names></name><name name-style="western"><surname>Portales</surname><given-names>J. M.</given-names></name></person-group><year>1997</year><chapter-title>Hifomicetes demaciáceos de Cuba Enteroblásticos</chapter-title><person-group person-group-type="editor"><name name-style="western"><surname>Naturali</surname><given-names>Museo Regionale di Sscienze</given-names></name></person-group><source>Monografie XXIII</source><publisher-loc>Torino</publisher-loc></element-citation></ref></ref-list></tp:taxon-treatment>
