# Supplementary material for: Additions to hyphomycetes from Yungui Plateau, China with three new species (Ascomycota, Sordariomycetes)
Source: Biodivers Data J. 2023 May 15;11:e101629. doi: 10.3897/BDJ.11.e101629 (PMC10848564; doi:10.3897/BDJ.11.e101629)
Supplement: XML Treatment for Ellisembia brachypus [file BDJ.11.e101629-treatment17.xml]

<!DOCTYPE tp:taxon-treatment
  PUBLIC "-//TaxonX//DTD Taxonomic Treatment Publishing DTD v0 20100105//EN" "tax-treatment-NSO.dtd">
<tp:taxon-treatment xmlns:tp="http://www.plazi.org/taxpub"><tp:treatment-meta><mixed-citation publication-type="journal"><person-group><name><surname>Chun-Sheng</surname><given-names>Long</given-names></name><name><surname>You-Peng</surname><given-names>Wu</given-names></name><name><surname>Xu</surname><given-names>Zhang</given-names></name><name><surname>Yan</surname><given-names>Lin</given-names></name><name><surname>Xiang-Chun</surname><given-names>Shen</given-names></name><name><surname>Jian</surname><given-names>Ma</given-names></name><name><surname>Qi-Rui</surname><given-names>LI</given-names></name></person-group><article-title>Additions to hyphomycetes from Yungui Plateau, China with three new species (<tp:taxon-name><tp:taxon-name-part taxon-name-part-type="phylum">Ascomycota</tp:taxon-name-part></tp:taxon-name>, <tp:taxon-name><tp:taxon-name-part taxon-name-part-type="class">Sordariomycetes</tp:taxon-name-part></tp:taxon-name>)</article-title><source>Biodivers Data J</source><day>15</day><month>05</month><year>2023</year><volume>11</volume><pub-id pub-id-type="doi">10.3897/BDJ.11.e101629</pub-id></mixed-citation></tp:treatment-meta><tp:nomenclature><tp:taxon-name>
            <object-id xmlns:xlink="http://www.w3.org/1999/xlink" content-type="arpha" xlink:type="simple">C30FE46E-7BB6-50EB-B0D3-9D29E1834254</object-id>
            <tp:taxon-name-part taxon-name-part-type="genus">Ellisembia</tp:taxon-name-part>
            <tp:taxon-name-part taxon-name-part-type="species">brachypus</tp:taxon-name-part>
            <object-id xmlns:xlink="http://www.w3.org/1999/xlink" xlink:type="simple" object-id-type="MycoBank">306280</object-id>
          </tp:taxon-name><tp:taxon-authority>(Ellis &amp; Everh.) Subram., Proc. Indian natn Sci. Acad., Part B. Biol. Sci. 58(4): 183 (1992)</tp:taxon-authority></tp:nomenclature><tp:treatment-sec sec-type="materials"><title>Materials</title><list list-type="alpha-lower" list-content="occurrences"><list-item><p><bold>Type status:</bold> <named-content xmlns:xlink="http://www.w3.org/1999/xlink" content-type="dwc:typeStatus" xlink:type="simple">Other material</named-content>. <bold>Occurrence:</bold> recordedBy: <named-content xmlns:xlink="http://www.w3.org/1999/xlink" content-type="dwc:recordedBy" xlink:type="simple">Chun-Sheng Long</named-content>; occurrenceID: <named-content xmlns:xlink="http://www.w3.org/1999/xlink" content-type="dwc:occurrenceID" xlink:type="simple">8AE6F3F9-5C0F-533E-BB66-C60F6DECAD67</named-content>; <bold>Taxon:</bold> scientificName: <named-content xmlns:xlink="http://www.w3.org/1999/xlink" content-type="dwc:scientificName" xlink:type="simple"><italic><tp:taxon-name><tp:taxon-name-part taxon-name-part-type="genus" reg="Ellisembia">Ellisembia</tp:taxon-name-part><tp:taxon-name-part taxon-name-part-type="species" reg="brachypus">brachypus</tp:taxon-name-part></tp:taxon-name></italic></named-content>; <bold>Location:</bold> continent: <named-content xmlns:xlink="http://www.w3.org/1999/xlink" content-type="dwc:continent" xlink:type="simple">Asia</named-content>; country: <named-content xmlns:xlink="http://www.w3.org/1999/xlink" content-type="dwc:country" xlink:type="simple">China</named-content>; stateProvince: <named-content xmlns:xlink="http://www.w3.org/1999/xlink" content-type="dwc:stateProvince" xlink:type="simple">Guizhou</named-content>; municipality: <named-content xmlns:xlink="http://www.w3.org/1999/xlink" content-type="dwc:municipality" xlink:type="simple">Guiyang</named-content>; locality: <named-content xmlns:xlink="http://www.w3.org/1999/xlink" content-type="dwc:locality" xlink:type="simple">Guizhou Medical University Campus</named-content>; verbatimElevation: <named-content xmlns:xlink="http://www.w3.org/1999/xlink" content-type="dwc:verbatimElevation" xlink:type="simple">1217 m</named-content>; verbatimCoordinates: <named-content xmlns:xlink="http://www.w3.org/1999/xlink" content-type="dwc:verbatimCoordinates" xlink:type="simple">26.5943°N, 106.734513°E</named-content>; <bold>Identification:</bold> identifiedBy: <named-content xmlns:xlink="http://www.w3.org/1999/xlink" content-type="dwc:identifiedBy" xlink:type="simple">Chun-Sheng Long, Qi-Rui Li &amp; Jian Ma</named-content>; <bold>Event:</bold> eventDate: <named-content xmlns:xlink="http://www.w3.org/1999/xlink" content-type="dwc:eventDate" xlink:type="simple">15/9/2021</named-content>; habitat: <named-content xmlns:xlink="http://www.w3.org/1999/xlink" content-type="dwc:habitat" xlink:type="simple">on decaying woo</named-content>; <bold>Record Level:</bold> collectionID: <named-content xmlns:xlink="http://www.w3.org/1999/xlink" content-type="dwc:collectionID" xlink:type="simple">GMB0401</named-content></p></list-item></list></tp:treatment-sec><tp:treatment-sec sec-type="Description"><title>Description</title><p>Conidiophores 86–114 μm long (x̄ = 100 µm, SD = 5.3, n = 20), 5–7 μm wide (x̄ = 100 µm, SD = 5.3, n = 20) macronematous, mononematous, solitary, erect, unbranched, 7–9 septate, straight or flexuous, percurrently growing, dark brown, smooth. Conidiogenous cells 5–7 μm long (x̄ = 5.3 µm, SD = 2.2, n = 20), 4–5 μm long (x̄ = 4.8 µm, SD = 2.4, n = 20), monoblastic, integrated, terminal, dark brown. Conidia 45–63 μm long (x̄ = 54 µm, SD = 5.3, n = 20), 13–17 μm wide (x̄ = 15 µm, SD = 2.3, n = 20), acrogenous, solitary, ovoid to fusiform, 5–6-pseudoseptate, truncate at base, with a short and hyaline rostrate tip at apex, brown, smooth-walled.</p><p>Also see <xref ref-type="bibr" rid="B8442280">Hughes (1958)</xref> and <xref ref-type="bibr" rid="B8442526">Luo et al. (2019)</xref>.</p></tp:treatment-sec><tp:treatment-sec sec-type="Notes"><title>Notes</title><p><italic><tp:taxon-name><tp:taxon-name-part taxon-name-part-type="genus" reg="Ellisembia">Ellisembia</tp:taxon-name-part><tp:taxon-name-part taxon-name-part-type="species" reg="brachypus">brachypus</tp:taxon-name-part></tp:taxon-name></italic> was firstly reported as <italic><tp:taxon-name><tp:taxon-name-part taxon-name-part-type="genus" reg="Sporidesmium">Sporidesmium</tp:taxon-name-part><tp:taxon-name-part taxon-name-part-type="species" reg="branchypus">branchypus</tp:taxon-name-part></tp:taxon-name></italic> in Shiwaliks (<xref ref-type="bibr" rid="B8442770">Prasher and Singh 2014</xref>) and previously collected on dead branches of <italic><tp:taxon-name><tp:taxon-name-part taxon-name-part-type="genus" reg="Moringa">Moringa</tp:taxon-name-part><tp:taxon-name-part taxon-name-part-type="species" reg="aoleifera">aoleifera</tp:taxon-name-part></tp:taxon-name></italic> Lam. in Kerela and Rajasthan (<xref ref-type="bibr" rid="B8441996">Bilgrami et al. 1991</xref>, <xref ref-type="bibr" rid="B8442355">Jamaludeen et al. 2004</xref>). Later, it was found in Yunnan, China (<xref ref-type="bibr" rid="B8442526">Luo et al. 2019</xref>).</p></tp:treatment-sec><ref-list><ref id="B8442280"><element-citation xmlns:xlink="http://www.w3.org/1999/xlink" publication-type="article" xlink:type="simple"><person-group person-group-type="author"><name name-style="western"><surname>Hughes</surname><given-names>S. J.</given-names></name></person-group><year>1958</year><article-title>Revisiones hyphomycetum aliquot cum appendice de nominibus rejiciendis</article-title><source>Canadian Journal of Botany</source><volume>36</volume><issue>6</issue><fpage>727</fpage><lpage>836</lpage><pub-id pub-id-type="doi">10.1139/b58-067</pub-id></element-citation></ref><ref id="B8442526"><element-citation xmlns:xlink="http://www.w3.org/1999/xlink" publication-type="article" xlink:type="simple"><person-group person-group-type="author"><name name-style="western"><surname>Luo</surname><given-names>Z. L.</given-names></name><name name-style="western"><surname>Hyde</surname><given-names>K. D.</given-names></name><name name-style="western"><surname>Liu</surname><given-names>J. K.</given-names></name><name name-style="western"><surname>Maharachchikumbura</surname><given-names>S. S.</given-names></name><name name-style="western"><surname>Jeewon</surname><given-names>R.</given-names></name><name name-style="western"><surname>Bao</surname><given-names>D. F.</given-names></name><name name-style="western"><surname>Bhat</surname><given-names>D. J.</given-names></name><name name-style="western"><surname>Lin</surname><given-names>C. G.</given-names></name><name name-style="western"><surname>Li</surname><given-names>W. L.</given-names></name><name name-style="western"><surname>Yang</surname><given-names>J.</given-names></name><name name-style="western"><surname>Liu</surname><given-names>N. G.</given-names></name><name name-style="western"><surname>Lu</surname><given-names>Y. Z.</given-names></name><name name-style="western"><surname>Jayawardena</surname><given-names>R. S.</given-names></name><name name-style="western"><surname>Li</surname><given-names>J. F.</given-names></name><name name-style="western"><surname>Su</surname><given-names>H. Y.</given-names></name></person-group><year>2019</year><article-title>Freshwater <tp:taxon-name><tp:taxon-name-part taxon-name-part-type="class">Sordariomycetes</tp:taxon-name-part></tp:taxon-name></article-title><source>Fungal Diversity</source><volume>99</volume><issue>1</issue><fpage>451</fpage><lpage>660</lpage><pub-id pub-id-type="doi">10.1007/s13225-019-00438-1</pub-id></element-citation></ref><ref id="B8442770"><element-citation xmlns:xlink="http://www.w3.org/1999/xlink" publication-type="article" xlink:type="simple"><person-group person-group-type="author"><name name-style="western"><surname>Prasher</surname><given-names>I. B.</given-names></name><name name-style="western"><surname>Singh</surname><given-names>G.</given-names></name></person-group><year>2014</year><article-title>Anamorphic fungi new to shiwaliks-Northwest India</article-title><source>New Biological Reports</source><volume>3</volume><issue>2</issue><fpage>141</fpage><lpage>145</lpage></element-citation></ref><ref id="B8441996"><element-citation xmlns:xlink="http://www.w3.org/1999/xlink" publication-type="book" xlink:type="simple"><person-group person-group-type="author"><name name-style="western"><surname>Bilgrami</surname><given-names>K. S.</given-names></name><name name-style="western"><surname>Jamalludin</surname><given-names>S.</given-names></name><name name-style="western"><surname>Rizwi</surname><given-names>A. M.</given-names></name></person-group><year>1991</year><source><tp:taxon-name><tp:taxon-name-part taxon-name-part-type="kingdom">Fungi</tp:taxon-name-part></tp:taxon-name> of India</source><publisher-name>Today and tomorrow’s printers and Publishers</publisher-name><publisher-loc>New Delhi</publisher-loc><size units="page">798</size></element-citation></ref><ref id="B8442355"><element-citation xmlns:xlink="http://www.w3.org/1999/xlink" publication-type="book" xlink:type="simple"><person-group person-group-type="author"><name name-style="western"><surname>Jamaludeen</surname><given-names>S.</given-names></name><name name-style="western"><surname>Goswami</surname><given-names>M. G.,</given-names></name><name name-style="western"><surname>Ojha</surname><given-names>B. M.</given-names></name></person-group><year>2004</year><source><tp:taxon-name><tp:taxon-name-part taxon-name-part-type="kingdom">Fungi</tp:taxon-name-part></tp:taxon-name> of india (1989–2001)</source><publisher-name>Scientific Publishers (India)</publisher-name><size units="page">308</size></element-citation></ref></ref-list></tp:taxon-treatment>
