# Supplementary material for: Additions to hyphomycetes from Yungui Plateau, China with three new species (Ascomycota, Sordariomycetes)
Source: Biodivers Data J. 2023 May 15;11:e101629. doi: 10.3897/BDJ.11.e101629 (PMC10848564; doi:10.3897/BDJ.11.e101629)
Supplement: XML Treatment for Vanakripa menglensis [file BDJ.11.e101629-treatment18.xml]

<!DOCTYPE tp:taxon-treatment
  PUBLIC "-//TaxonX//DTD Taxonomic Treatment Publishing DTD v0 20100105//EN" "tax-treatment-NSO.dtd">
<tp:taxon-treatment xmlns:tp="http://www.plazi.org/taxpub"><tp:treatment-meta><mixed-citation publication-type="journal"><person-group><name><surname>Chun-Sheng</surname><given-names>Long</given-names></name><name><surname>You-Peng</surname><given-names>Wu</given-names></name><name><surname>Xu</surname><given-names>Zhang</given-names></name><name><surname>Yan</surname><given-names>Lin</given-names></name><name><surname>Xiang-Chun</surname><given-names>Shen</given-names></name><name><surname>Jian</surname><given-names>Ma</given-names></name><name><surname>Qi-Rui</surname><given-names>LI</given-names></name></person-group><article-title>Additions to hyphomycetes from Yungui Plateau, China with three new species (<tp:taxon-name><tp:taxon-name-part taxon-name-part-type="phylum">Ascomycota</tp:taxon-name-part></tp:taxon-name>, <tp:taxon-name><tp:taxon-name-part taxon-name-part-type="class">Sordariomycetes</tp:taxon-name-part></tp:taxon-name>)</article-title><source>Biodivers Data J</source><day>15</day><month>05</month><year>2023</year><volume>11</volume><pub-id pub-id-type="doi">10.3897/BDJ.11.e101629</pub-id></mixed-citation></tp:treatment-meta><tp:nomenclature><tp:taxon-name>
            <object-id xmlns:xlink="http://www.w3.org/1999/xlink" content-type="arpha" xlink:type="simple">0FEF0D72-1470-5606-BD3D-6A5B4D6D4CD7</object-id>
            <tp:taxon-name-part taxon-name-part-type="genus">Vanakripa</tp:taxon-name-part>
            <tp:taxon-name-part taxon-name-part-type="species">menglensis</tp:taxon-name-part>
            <object-id xmlns:xlink="http://www.w3.org/1999/xlink" xlink:type="simple" object-id-type="MycoBank">518634</object-id>
          </tp:taxon-name><tp:taxon-authority>D.M. Hu, L. Cai, K.D. Hyde, Sydowia 62(2): 199(2010)</tp:taxon-authority></tp:nomenclature><tp:treatment-sec sec-type="materials"><title>Materials</title><list list-type="alpha-lower" list-content="occurrences"><list-item><p><bold>Type status:</bold> <named-content xmlns:xlink="http://www.w3.org/1999/xlink" content-type="dwc:typeStatus" xlink:type="simple">Other material</named-content>. <bold>Occurrence:</bold> recordedBy: <named-content xmlns:xlink="http://www.w3.org/1999/xlink" content-type="dwc:recordedBy" xlink:type="simple">Chun-Sheng Long</named-content>; occurrenceID: <named-content xmlns:xlink="http://www.w3.org/1999/xlink" content-type="dwc:occurrenceID" xlink:type="simple">609FEB39-B6F6-59E8-B300-07FE401FC962</named-content>; <bold>Taxon:</bold> scientificName: <named-content xmlns:xlink="http://www.w3.org/1999/xlink" content-type="dwc:scientificName" xlink:type="simple"><italic><tp:taxon-name><tp:taxon-name-part taxon-name-part-type="genus" reg="Vanakripa">Vanakripa</tp:taxon-name-part><tp:taxon-name-part taxon-name-part-type="species" reg="menglensis">menglensis</tp:taxon-name-part></tp:taxon-name></italic></named-content>; <bold>Location:</bold> continent: <named-content xmlns:xlink="http://www.w3.org/1999/xlink" content-type="dwc:continent" xlink:type="simple">Asia</named-content>; country: <named-content xmlns:xlink="http://www.w3.org/1999/xlink" content-type="dwc:country" xlink:type="simple">China</named-content>; stateProvince: <named-content xmlns:xlink="http://www.w3.org/1999/xlink" content-type="dwc:stateProvince" xlink:type="simple">Yunnan</named-content>; county: <named-content xmlns:xlink="http://www.w3.org/1999/xlink" content-type="dwc:county" xlink:type="simple">Nanjian Yi Autonomous County</named-content>; locality: <named-content xmlns:xlink="http://www.w3.org/1999/xlink" content-type="dwc:locality" xlink:type="simple">Lingbaoshan National Forest Park</named-content>; verbatimElevation: <named-content xmlns:xlink="http://www.w3.org/1999/xlink" content-type="dwc:verbatimElevation" xlink:type="simple">2231 m</named-content>; verbatimCoordinates: <named-content xmlns:xlink="http://www.w3.org/1999/xlink" content-type="dwc:verbatimCoordinates" xlink:type="simple">24.7861N, 100.4846E</named-content>; <bold>Identification:</bold> identifiedBy: <named-content xmlns:xlink="http://www.w3.org/1999/xlink" content-type="dwc:identifiedBy" xlink:type="simple">Chun-Sheng Long, Qi-Rui Li &amp; Jian Ma</named-content>; <bold>Event:</bold> eventDate: <named-content xmlns:xlink="http://www.w3.org/1999/xlink" content-type="dwc:eventDate" xlink:type="simple">18/8/2021</named-content>; habitat: <named-content xmlns:xlink="http://www.w3.org/1999/xlink" content-type="dwc:habitat" xlink:type="simple">on decaying wood</named-content>; <bold>Record Level:</bold> collectionID: <named-content xmlns:xlink="http://www.w3.org/1999/xlink" content-type="dwc:collectionID" xlink:type="simple">GMB0411</named-content></p></list-item></list></tp:treatment-sec><tp:treatment-sec sec-type="Description"><title>Description</title><p>Conidiophores 7.5–8.3 μm long (x̄ =7.9 µm, SD = 3.2, n = 20), 2.5–3 µm wide (x̄ = 2.6 µm, SD = 2, n = 20), micronematous, hypha-like, cylindrical, aseptate, simple or sparsely branched, smooth, hyaline. Conidiogenous cells 20–40 μm long (x̄ =34.2 µm, SD = 4.3, n = 20), 4–6 µm wide (x̄ = 5.3 µm, SD = 2.3, n = 20), hyaline, clavate to vermiform. Conidia 17–23 μm long (x̄ = 20.4 µm, SD = 4.1, n = 20), 8–13 µm wide (x̄ = 11.3 µm, SD = 3.3, n = 20), acrogenous, solitary, clavate to obpyriform, smooth, brown to dark brown, aseptate.</p><p>Also see <xref ref-type="bibr" rid="B8442261">Hu et al. (2010)</xref>.</p></tp:treatment-sec><tp:treatment-sec sec-type="Notes"><title>Notes</title><p>The genus <italic><tp:taxon-name><tp:taxon-name-part taxon-name-part-type="genus" reg="Vanakripa">Vanakripa</tp:taxon-name-part></tp:taxon-name></italic> was originally established by <xref ref-type="bibr" rid="B8441987">Bhat and Kendrick (1993)</xref>. So far, ten epithets for <italic><tp:taxon-name><tp:taxon-name-part taxon-name-part-type="genus" reg="Vanakripa">Vanakripa</tp:taxon-name-part></tp:taxon-name></italic> are listed in Index Fungorum (1 June 2022). <italic><tp:taxon-name><tp:taxon-name-part taxon-name-part-type="genus" reg="Vanakripa">Vanakripa</tp:taxon-name-part><tp:taxon-name-part taxon-name-part-type="species" reg="menglensis">menglensis</tp:taxon-name-part></tp:taxon-name></italic> is distinguished by its clavate to obpyriform conidia (<xref ref-type="bibr" rid="B8442261">Hu et al. 2010</xref>). <italic><tp:taxon-name><tp:taxon-name-part taxon-name-part-type="genus" reg="Vanakripa">V.</tp:taxon-name-part><tp:taxon-name-part taxon-name-part-type="species" reg="menglensis">menglensis</tp:taxon-name-part></tp:taxon-name></italic> has been reported from Yunnan Province, China (<xref ref-type="bibr" rid="B8442261">Hu et al. 2010</xref>).</p></tp:treatment-sec><ref-list><ref id="B8442261"><element-citation xmlns:xlink="http://www.w3.org/1999/xlink" publication-type="article" xlink:type="simple"><person-group person-group-type="author"><name name-style="western"><surname>Hu</surname><given-names>D. M.</given-names></name><name name-style="western"><surname>Cai</surname><given-names>L.</given-names></name><name name-style="western"><surname>Chen</surname><given-names>H.</given-names></name><name name-style="western"><surname>Bahkali</surname><given-names>A. H.</given-names></name><name name-style="western"><surname>Hyde</surname><given-names>K. D.</given-names></name></person-group><year>2010</year><article-title>Four new freshwater fungi associated with submerged wood from Southwest Asia</article-title><source>Sydowia</source><volume>62</volume><fpage>191</fpage><lpage>203</lpage></element-citation></ref><ref id="B8441987"><element-citation xmlns:xlink="http://www.w3.org/1999/xlink" publication-type="article" xlink:type="simple"><person-group person-group-type="author"><name name-style="western"><surname>Bhat</surname><given-names>D. J.</given-names></name><name name-style="western"><surname>Kendrick</surname><given-names>B.</given-names></name></person-group><year>1993</year><article-title>Twenty-five new conidial fungi from the western ghats and the andaman islands (India)</article-title><source>Mycotaxon</source><volume>49</volume><fpage>19</fpage><lpage>90</lpage></element-citation></ref></ref-list></tp:taxon-treatment>
