# Supplementary material for: Additions to hyphomycetes from Yungui Plateau, China with three new species (Ascomycota, Sordariomycetes)
Source: Biodivers Data J. 2023 May 15;11:e101629. doi: 10.3897/BDJ.11.e101629 (PMC10848564; doi:10.3897/BDJ.11.e101629)
Supplement: XML Treatment for Sporidesmium conversum [file BDJ.11.e101629-treatment19.xml]

<!DOCTYPE tp:taxon-treatment
  PUBLIC "-//TaxonX//DTD Taxonomic Treatment Publishing DTD v0 20100105//EN" "tax-treatment-NSO.dtd">
<tp:taxon-treatment xmlns:tp="http://www.plazi.org/taxpub"><tp:treatment-meta><mixed-citation publication-type="journal"><person-group><name><surname>Chun-Sheng</surname><given-names>Long</given-names></name><name><surname>You-Peng</surname><given-names>Wu</given-names></name><name><surname>Xu</surname><given-names>Zhang</given-names></name><name><surname>Yan</surname><given-names>Lin</given-names></name><name><surname>Xiang-Chun</surname><given-names>Shen</given-names></name><name><surname>Jian</surname><given-names>Ma</given-names></name><name><surname>Qi-Rui</surname><given-names>LI</given-names></name></person-group><article-title>Additions to hyphomycetes from Yungui Plateau, China with three new species (<tp:taxon-name><tp:taxon-name-part taxon-name-part-type="phylum">Ascomycota</tp:taxon-name-part></tp:taxon-name>, <tp:taxon-name><tp:taxon-name-part taxon-name-part-type="class">Sordariomycetes</tp:taxon-name-part></tp:taxon-name>)</article-title><source>Biodivers Data J</source><day>15</day><month>05</month><year>2023</year><volume>11</volume><pub-id pub-id-type="doi">10.3897/BDJ.11.e101629</pub-id></mixed-citation></tp:treatment-meta><tp:nomenclature><tp:taxon-name>
            <object-id xmlns:xlink="http://www.w3.org/1999/xlink" content-type="arpha" xlink:type="simple">1033200B-BEC1-539D-8330-C365BA5EBE92</object-id>
            <tp:taxon-name-part taxon-name-part-type="genus">Sporidesmium</tp:taxon-name-part>
            <tp:taxon-name-part taxon-name-part-type="species">conversum</tp:taxon-name-part>
            <object-id xmlns:xlink="http://www.w3.org/1999/xlink" xlink:type="simple" object-id-type="MycoBank">356332</object-id>
          </tp:taxon-name><tp:taxon-authority>W.P. Wu, Fungal Diversity Res. Ser. 15: 27(2005).</tp:taxon-authority></tp:nomenclature><tp:treatment-sec sec-type="materials"><title>Materials</title><list list-type="alpha-lower" list-content="occurrences"><list-item><p><bold>Type status:</bold> <named-content xmlns:xlink="http://www.w3.org/1999/xlink" content-type="dwc:typeStatus" xlink:type="simple">Holotype</named-content>. <bold>Occurrence:</bold> recordedBy: <named-content xmlns:xlink="http://www.w3.org/1999/xlink" content-type="dwc:recordedBy" xlink:type="simple">Chun-Sheng Long</named-content>; occurrenceID: <named-content xmlns:xlink="http://www.w3.org/1999/xlink" content-type="dwc:occurrenceID" xlink:type="simple">B43EED21-3E28-5941-9C29-64A4C7DFA7C8</named-content>; <bold>Taxon:</bold> scientificName: <named-content xmlns:xlink="http://www.w3.org/1999/xlink" content-type="dwc:scientificName" xlink:type="simple"><italic><tp:taxon-name><tp:taxon-name-part taxon-name-part-type="genus" reg="Sporidesmium">Sporidesmium</tp:taxon-name-part><tp:taxon-name-part taxon-name-part-type="species" reg="conversum">conversum</tp:taxon-name-part></tp:taxon-name></italic></named-content>; <bold>Location:</bold> continent: <named-content xmlns:xlink="http://www.w3.org/1999/xlink" content-type="dwc:continent" xlink:type="simple">Asia</named-content>; country: <named-content xmlns:xlink="http://www.w3.org/1999/xlink" content-type="dwc:country" xlink:type="simple">China</named-content>; stateProvince: <named-content xmlns:xlink="http://www.w3.org/1999/xlink" content-type="dwc:stateProvince" xlink:type="simple">Guizhou</named-content>; municipality: <named-content xmlns:xlink="http://www.w3.org/1999/xlink" content-type="dwc:municipality" xlink:type="simple">Guiyang</named-content>; locality: <named-content xmlns:xlink="http://www.w3.org/1999/xlink" content-type="dwc:locality" xlink:type="simple">Guizhou Medical University Campus</named-content>; verbatimElevation: <named-content xmlns:xlink="http://www.w3.org/1999/xlink" content-type="dwc:verbatimElevation" xlink:type="simple">1207 m</named-content>; verbatimCoordinates: <named-content xmlns:xlink="http://www.w3.org/1999/xlink" content-type="dwc:verbatimCoordinates" xlink:type="simple">26.3967N, 106.7161E</named-content>; <bold>Identification:</bold> identifiedBy: <named-content xmlns:xlink="http://www.w3.org/1999/xlink" content-type="dwc:identifiedBy" xlink:type="simple">ChunSheng Long, Qi-Rui Li &amp; Jian Ma</named-content>; <bold>Event:</bold> eventDate: <named-content xmlns:xlink="http://www.w3.org/1999/xlink" content-type="dwc:eventDate" xlink:type="simple">15/9/2021</named-content>; habitat: <named-content xmlns:xlink="http://www.w3.org/1999/xlink" content-type="dwc:habitat" xlink:type="simple">on decaying wood</named-content>; <bold>Record Level:</bold> collectionID: <named-content xmlns:xlink="http://www.w3.org/1999/xlink" content-type="dwc:collectionID" xlink:type="simple">GMB0403</named-content></p></list-item></list></tp:treatment-sec><tp:treatment-sec sec-type="Description"><title>Description</title><p>Conidiophores 37–50 μm long (x̄ = 42.2 µm, SD = 4.6, n = 20), 5–6.8 µm wide (x̄ = 5.9 µm, SD = 0.6, n = 20), macronematous, mononematous, solitary, erect, unbranched, 1–3 septate. Conidiogenous cells 10–12 μm long (x̄ =10.8 µm, SD =0.5, n = 20), 4-5 μm long (x̄ = 4.8 µm, SD = 2.4, n = 20), monoblastic, integrated, terminal, dark brown. Conidia 36–52 μm long (x̄ = 36.6 µm, SD = 12.7, n = 20), 8–10 μm wide (x̄ = 9.4 µm, SD = 2.5, n = 20), acrogenous, solitary, clavate to broadly fusiform, 5–6 septate, with a short and hyaline rostrate tip at apex, brown, smooth-walled.</p><p>Also see <xref ref-type="bibr" rid="B8443141">Wu (2005)</xref>.</p></tp:treatment-sec><tp:treatment-sec sec-type="Notes"><title>Notes</title><p><xref ref-type="bibr" rid="B8443141">Wu (2005)</xref> firstly described this specis from China. Species similar to <italic><tp:taxon-name><tp:taxon-name-part taxon-name-part-type="genus" reg="Sporidesmium">S.</tp:taxon-name-part><tp:taxon-name-part taxon-name-part-type="species" reg="conversum">conversum</tp:taxon-name-part></tp:taxon-name></italic>, that produce conidia with barrel- to ampoule-shaped layers and inverted rod to spindle-shaped conidia include <italic><tp:taxon-name><tp:taxon-name-part taxon-name-part-type="genus" reg="Sporidesmium">S.</tp:taxon-name-part><tp:taxon-name-part taxon-name-part-type="species" reg="australiense">australiense</tp:taxon-name-part></tp:taxon-name></italic> M.B. Ellis, <italic><tp:taxon-name><tp:taxon-name-part taxon-name-part-type="genus" reg="Sporidesmium">S.</tp:taxon-name-part><tp:taxon-name-part taxon-name-part-type="species" reg="clarki">clarki</tp:taxon-name-part></tp:taxon-name></italic> P.M. Kirk, <italic><tp:taxon-name><tp:taxon-name-part taxon-name-part-type="genus" reg="Sporidesmium">S.</tp:taxon-name-part><tp:taxon-name-part taxon-name-part-type="species" reg="hamatum">hamatum</tp:taxon-name-part></tp:taxon-name></italic> M.B. Ellis, <italic><tp:taxon-name><tp:taxon-name-part taxon-name-part-type="genus" reg="Sporidesmium">S.</tp:taxon-name-part><tp:taxon-name-part taxon-name-part-type="species" reg="pedunculatum">pedunculatum</tp:taxon-name-part></tp:taxon-name></italic> (Peck) M.B. Ellis, <italic><tp:taxon-name><tp:taxon-name-part taxon-name-part-type="genus" reg="Sporidesmium">S.</tp:taxon-name-part><tp:taxon-name-part taxon-name-part-type="species" reg="rubi">rubi</tp:taxon-name-part></tp:taxon-name></italic> M. B. Ellis and <italic><tp:taxon-name><tp:taxon-name-part taxon-name-part-type="genus" reg="Sporidesmium">S.</tp:taxon-name-part><tp:taxon-name-part taxon-name-part-type="species" reg="uapacae">uapacae</tp:taxon-name-part></tp:taxon-name></italic> M.B. Ellis (<xref ref-type="bibr" rid="B8443167">Wu and Zhuang 2008</xref>). The difference between <italic><tp:taxon-name><tp:taxon-name-part taxon-name-part-type="genus" reg="Sporidesmium">S.</tp:taxon-name-part><tp:taxon-name-part taxon-name-part-type="species" reg="conversum">conversum</tp:taxon-name-part></tp:taxon-name></italic> and all these species is that the conidial apex in <italic><tp:taxon-name><tp:taxon-name-part taxon-name-part-type="genus" reg="Sporidesmium">S.</tp:taxon-name-part><tp:taxon-name-part taxon-name-part-type="species" reg="conversum">conversum</tp:taxon-name-part></tp:taxon-name></italic> has cap-like and conical mucinous appendages (<xref ref-type="bibr" rid="B8443167">Wu and Zhuang 2008</xref>).</p></tp:treatment-sec><ref-list><ref id="B8443141"><element-citation xmlns:xlink="http://www.w3.org/1999/xlink" publication-type="article" xlink:type="simple"><person-group person-group-type="author"><name name-style="western"><surname>Wu</surname><given-names>W. P.</given-names></name></person-group><year>2005</year><article-title><italic><tp:taxon-name><tp:taxon-name-part taxon-name-part-type="genus" reg="Sporidesmium">Sporidesmium</tp:taxon-name-part></tp:taxon-name></italic>, <italic><tp:taxon-name><tp:taxon-name-part taxon-name-part-type="genus" reg="Endophragmiella">Endophragmiella</tp:taxon-name-part></tp:taxon-name></italic> and related genera from China</article-title><source>Fungal Diversity Research Series</source><volume>15</volume><fpage>1</fpage><lpage>351</lpage></element-citation></ref><ref id="B8443167"><element-citation xmlns:xlink="http://www.w3.org/1999/xlink" publication-type="book" xlink:type="simple"><person-group person-group-type="author"><name name-style="western"><surname>Wu</surname><given-names>W. P.</given-names></name><name name-style="western"><surname>Zhuang</surname><given-names>W. P.</given-names></name></person-group><year>2008</year><source>Flora of fungi of China Volume 37, <italic><tp:taxon-name><tp:taxon-name-part taxon-name-part-type="genus" reg="Sporidesmium">Sporidesmium</tp:taxon-name-part></tp:taxon-name></italic> and related genera.</source><publisher-name>Science-Press</publisher-name><size units="page">27</size></element-citation></ref></ref-list></tp:taxon-treatment>
